# Supplementary material for: Phenotypic heterogeneity optimizes trade-offs during adaptive deployment of the type VI secretion system
Source: PLoS Biol. 2026 Jun 4;24(6):e3003838. doi: 10.1371/journal.pbio.3003838 (PMC13262931; doi:10.1371/journal.pbio.3003838)
Supplement: S1 Data — (XLSX) [file pbio.3003838.s013.xlsx]

## Sheet: Fig1ab - Heterogen Distribution
		CGFPK1		CGFPK2	Mean			2	BGFP1		BGFP2	Mean	Max	Mean/Max
	n	832			1195.44			n	922			22342	4592.86	4.86451
	Min	858.594			661.574			nsheath	483			12545	9563.57	1.31175
	Max	3351.72			1157.95			%sheath	0.523861			47438	13630.3	3.48033
	Mean	2284.54			1140.52			mean	6138.56			4016	2496.63	1.60857
	SD	455.211			647.045							17849	13877.2	1.28621
	CV	0.199257			787.796			2.2	BGFP2			6901	5298.47	1.30245
					979.527			n	547			13248	9037.75	1.46585
		CGFPK2			1081.19			sheath	268			65535	22678.1	2.88979
	n	608			1187.56			%sheath	0.489945			8156	5925.16	1.3765
	Min	438.631			732.611			mean	9750.04			7235	5946.75	1.21663
	Max	2071.24			688.371							39048	17792	2.19469
	Mean	1139.04			1246.03			2	BGFP3			54923	11956.7	4.59349
	SD	310.518			1476.32			n	1267			14606	11533.6	1.26639
	CV	0.272613			614.776			sheath	695			7911	6572.95	1.20357
					1211.17			%sheath	0.54854			32036	14192.5	2.25725
		CGFPK3			804.982			mean	13092.1			24801	18851.4	1.31561
	n	736			1124.11							65255	10690.1	6.10424
	Min	720.868			1322.44		overall	n	2736			13187	10466.5	1.25992
	Max	3546.92			791.846			%sheath	0.523861			5495	4039.38	1.36036
	Mean	2093.6			757.314				0.489945			6776	4769.69	1.42064
	SD	562.545			1233.38				0.54854			10779	8557.36	1.25962
	CV	0.268698			1318.26			AVERAGE	0.520782			6586	4853.02	1.35709
					1296.24			STDEV	0.0294185			15569	12055.3	1.29147
		CGFPK4			671.279							51475	10756.2	4.78561
	n	963			764.124							50785	17473.8	2.90636
	Min	880.323			874.355							34264	8758.66	3.91201
	Max	3036.79			893.24							5119	3918.68	1.30631
	Mean	1925.49			1549.64							38706	13813.3	2.80208
	SD	428.174			1553.08							41559	9123.36	4.55523
	CV	0.222371			855.479							58536	10103.1	5.79385
					1153.28							4610	3987.14	1.15622
		CGFPK5			1551.4							42012	11275.2	3.72606
	n	1094			1805.08							35898	13207.9	2.71792
	Min	977.485			1340.09							53220	13890.3	3.83144
	Max	3947.99			1452.12							40862	11571.1	3.53138
	Mean	2525.54			1223.1							57977	17278.4	3.35546
	SD	552.541			1513.73							13913	10307.3	1.34982
	CV	0.218782			599.23							10846	8307.28	1.3056
					791.555							19733	14535.7	1.35756
					1392.05							11051	8321.9	1.32794
overall	n	4233			1654.06							25472	13509.3	1.88552
	SD/mean	CV			1171.64							44112	14652.1	3.01062
		0.199257			1265.02							60691	11161.6	5.43749
		0.272613			720.291							65535	22774.4	2.87757
		0.268698			579.971							42077	11582	3.63295
		0.222371			1274.8							35582	10813.8	3.29041
		0.218782			672.008							8585	5418.02	1.58453
	AVERAGE	0.236344			463.302							58035	18109.8	3.20463
		0.0325629			578.989							55690	14955.2	3.72379
					438.631							41986	11567.6	3.62962
					730.792							43535	10521	4.13793
					762.566							43841	8447.88	5.18958
					1233.49							10481	8255.41	1.26959
					919.712							8135	6745.01	1.20608
					1471.87							52176	13826.1	3.77374
					1541.37							62327	13498	4.6175
					745.469							8379	6619.76	1.26576
					1522.98							10339	7996.92	1.29287
					1454.58							55218	8270.6	6.67642
					1385.87							49439	11853.6	4.1708
					1513.62							25562	17542.5	1.45714
					1464.6							43007	10815.6	3.9764
					1486.07							33827	11197.3	3.02101
					1459.72							8413	4664.02	1.80381
					762.297							5663	4095.25	1.38282
					733.758							44186	7280	6.0695
					1646.16							20846	11925.9	1.74796
					1677.36							9200	6884.03	1.33643
					828.187							35546	8054.41	4.41323
					1070.84							16638	8606.85	1.93311
					1208.52							44587	16830	2.64926
					665.508							26117	18161	1.43808
					1287.36							7972	6147.24	1.29684
					1335.75							40371	9687.95	4.16713
					797.562							8569	6685.17	1.28179
					1290.06							6821	5047.13	1.35146
					757.985							10526	7866.44	1.33809
					1224.88							7388	5912.74	1.2495
					765.096							40510	8048.34	5.03333
					825.475							35007	14628.7	2.39304
					1492.36							29007	5614.2	5.16672
					1501.04							10610	7501.59	1.41437
					1525.7							46919	9570.19	4.90262
					1242.92							5591	4057.62	1.3779
					1423.33							34138	11820.2	2.8881
					1350.41							45161	9598	4.70525
					957.304							7565	5595.48	1.35198
					1215.34							17869	10142.2	1.76185
					572.401							23240	6654.65	3.49229
					1391.93							41258	11162.3	3.69618
					1306.81							4368	3250.21	1.34391
					1207.1							65535	15796.9	4.14861
					592.08							65535	19766	3.31554
					545.01							18823	5745.29	3.27625
					1291.24							44979	14529.6	3.09569
					915.29							6453	4130.88	1.56214
					1387.63							13088	9973.29	1.3123
					1520.26							13239	10111	1.30936
					880.996							47084	12187.1	3.86344
					781.524							33706	9138.65	3.68829
					755.866							65535	12254.3	5.34792
					1290.01							29510	12787.3	2.30776
					934.38							5292	4129.38	1.28155
					726.787							5991	4540.79	1.31937
					1224.97							21461	7238.91	2.96467
					1434.63							9309	4147.64	2.24441
					1344.08							40802	13099.3	3.11482
					1172							16052	12748.4	1.25914
					829.054							5686	4471.11	1.27172
					783.91							17262	8692.59	1.98583
					1108.65							6371	5136.23	1.2404
					1102.22							3925	3002.84	1.30709
					938.446							57922	14468.4	4.00336
					1271.11							10817	8614.46	1.25568
					1334.91							49326	16624.4	2.96709
					1405.14							52535	9381.39	5.59992
					1079							18397	13283.8	1.38492
					1455.53							13172	10445.1	1.26107
					984.43							14476	11211.9	1.29113
					1562.64							13975	9200.69	1.51891
					1444.29							54675	10873	5.02851
					1523.12							36878	13918.1	2.64964
					1074.07							59441	19137.6	3.10597
					1416.74							40774	8551.73	4.76792
					1411.35							9717	7110.29	1.36661
					1325.97							6322	4425.82	1.42843
					883.926							8044	5996.41	1.34147
					1432.74							25664	6058.44	4.23607
					960.859							5989	4823.21	1.2417
					880.469							6429	5008.63	1.28358
					1094.82							14156	9711.84	1.4576
					1362.12							33258	10358.8	3.21059
					1321.11							16148	6693.99	2.41231
					1441.74							10930	7810.54	1.39939
					1473.2							12041	8944.88	1.34613
					1122.59							12297	9316.3	1.31994
					1425.71							16552	12447.4	1.32976
					1485.83							65535	13071.4	5.01363
					1269.69							9353	7854.41	1.1908
					1667.89							15031	6338.07	2.37154
					1311							9805	7965.26	1.23097
					628.268							54685	10073.7	5.4285
					795.936							22011	10722.4	2.05281
					1288.56							65535	19114	3.42863
					958.698							18389	14427.4	1.27459
					1253.7							65535	17573.8	3.72914
					647.66							47147	9958	4.73458
					905.527							29120	7245.35	4.01913
					1415.12							20023	14249.8	1.40514
					1324.22							46916	12119.9	3.87098
					1511.67							58713	17706.7	3.31586
					1206.07							13163	8384.03	1.57001
					516.242							9072	6128.78	1.48023
					1295.66							17214	6779.24	2.53922
					817.868							29634	8504.4	3.48455
					1284.48							6905	4837.87	1.42728
					1355.78							5434	4035.99	1.34639
					643.429							7489	5928.1	1.26331
					902.538							40446	11587	3.49064
					1174.35							54700	13338.8	4.1008
					650.003							54829	9996.12	5.48503
					1236.38							50782	12614.5	4.02568
					789.952							16640	12073.3	1.37825
					1123.68							9871	8103.16	1.21817
					820.491							17677	9462.04	1.8682
					1349.63							5860	3544.94	1.65306
					1654.12							8058	4915.15	1.63942
					1558.89							17191	12462	1.37948
					756.027							34933	8245.72	4.2365
					675.863							10427	7640.87	1.36463
					1408.67							12036	9280.59	1.2969
					832.565							15436	4969.02	3.10645
					1461.89							15547	11220.6	1.38557
					737.988							5261	3423.38	1.53678
					1264.47							37632	9421.23	3.99438
					1528.46							21183	5921.92	3.57705
					1285.6							11023	7049.85	1.56358
					760.082							44266	11724.5	3.77552
					756.567							65535	12471.6	5.25472
					476.38							42568	13115.5	3.24562
					1079.55							6340	5284.41	1.19976
					1111.53							59368	11110.8	5.34329
					1350.93							5208	3396.23	1.53347
					642.615							44788	8266.09	5.41828
					553.869							20186	16411.1	1.23002
					1032.53							23419	18859.4	1.24177
					1141.1							27355	12051.3	2.26988
					1167.08							6290	5175.83	1.21526
					1367.13							5908	5095.36	1.15949
					1212.91							6646	5659.19	1.17437
					1165.85							63808	13267.2	4.80944
					690.659							57051	11285.7	5.05514
					1252.32							9779	7677.5	1.27372
					1247.38							53524	12494.8	4.2837
					1333.77							43087	8581.97	5.02064
					1582.36							36500	13516.1	2.70048
					580.345							22481	17827.3	1.26104
					565.914							65535	26747.5	2.45013
					624.39							5276	3992.37	1.32152
					1106.37							8791	6776.45	1.29729
					982.874							8579	6417.29	1.33686
					1325.28							50394	13389.2	3.76377
					861.164							58065	13277.5	4.37319
					1259.16							22884	10367.6	2.20726
					1264.32							51488	11245.8	4.5784
					961.945							57641	17205.8	3.35009
					1631.09							55868	11076.5	5.04384
					1410.92							5446	4382.54	1.24266
					1339.84							10532	7486.87	1.40673
					1498.82							54939	12268.4	4.47811
					1260.86							40633	17972	2.26091
					1288.48							8946	5939.03	1.50631
					731.867							16318	12574.4	1.29772
					976.007							27462	7399.32	3.71142
					1504.88							65535	23882.8	2.74403
					707.714							65535	15717	4.16968
					1079.37							65535	14741.2	4.44569
					1016.18							10317	5545	1.86059
					1324.88							65535	28961.5	2.26283
					1008.43							6156	5172.23	1.1902
					1203.25							45914	13793.1	3.32876
					814.663							12081	6316.72	1.91254
					1288.42							10128	6059.67	1.67138
					1441.73							63247	11605.8	5.4496
					1448.39							37217	9409.94	3.95507
					1292.99							12625	9303.95	1.35695
					949.526							13404	10223.8	1.31105
					562.474							8295	6664.73	1.24461
					664.738							8413	6304.15	1.33452
					895.448							7231	5910.11	1.2235
					826.459							7191	6099.65	1.17892
					1026.9							11293	8826.51	1.27944
					774.704							55561	12713.8	4.37012
					1435.23							15658	11267	1.38973
					1215.73							6255	5284.65	1.18362
					1540.42							6706	4802.02	1.3965
					697.418							10265	8323.83	1.23321
					616.328							6221	5608.73	1.10916
					863.41							7268	5503.24	1.32068
					834.108							7040	5250.38	1.34085
					1201.07							7666	6225.11	1.23146
					1246.04							31687	8281.45	3.82626
					1373.41							10917	8244.86	1.3241
					906.408							58914	17979.1	3.27681
					842.71							5950	5173.56	1.15008
					1318.75							10574	5417.29	1.9519
					1218.32							39540	11810.4	3.34789
					974.788							35571	10513	3.38354
					928.517							13441	10490.4	1.28126
					753.823							8547	6164.84	1.38641
					1167.38							5231	3887.96	1.34544
					1133.79							65535	12247.9	5.35073
					1455.82							56418	15577.6	3.62173
					1303.63							51331	13488.7	3.80548
					1554.77							9748	7510.79	1.29787
					647.683							38794	11983	3.23742
					504.289							48434	12813.7	3.77986
					912.795							55315	16491.9	3.35408
					1208.24							6539	3941.99	1.65881
					546.57							37747	8314.61	4.53984
					742.34							45910	9497.01	4.83415
					1119.46							33929	7928.3	4.27948
					1062.54							33140	15003.5	2.20881
					1193.27							4686	3943.02	1.18843
					1362.34							6761	4702.31	1.4378
					1464.19							53016	9212.11	5.75503
					1050.98							7326	5669.35	1.29221
					1245.11							8571	7036.34	1.2181
					859.52							8473	5968.35	1.41966
					1259.64							51598	13732.8	3.75727
					1690.36							35308	7255.42	4.86643
					1792.37							6844	5045.47	1.35646
					778.596							19805	7446.13	2.65977
					626.042							17321	12764.7	1.35694
					945.651							53152	14365.5	3.69998
					671.299							8663	6335.52	1.36737
					1083.07							3798	2570.75	1.47739
					830.462							8716	6627.42	1.31514
					1269.66							12250	9024.3	1.35745
					978.489							8508	6420.48	1.32513
					1078.77							12267	9338.05	1.31366
					623.114							12447	9599.14	1.29668
					1147.12							6234	4963.52	1.25596
					1391.34							8023	4160.7	1.92828
					1304.58							40858	7984.02	5.11747
					542.724							6454	4417.64	1.46096
					1156.62							7742	5877.37	1.31726
					536.695							38095	11256.7	3.38421
					1035.99							9706	7987.83	1.2151
					1233.13							56210	17303.8	3.24842
					795.146							13104	5371.57	2.43951
					1264.63							20451	14593.9	1.40134
					1354.13							35008	4926.89	7.1055
					1361.31							6836	4977.47	1.37339
					764.828							12765	9563.22	1.3348
					1299.24							32223	13481.1	2.39024
					869.581							9356	7775.59	1.20325
					1805.8							17999	6581.75	2.73468
					1586.89							60733	13579.8	4.47232
					1357.97							36189	10755.7	3.36463
					727.885							4876	3947.35	1.23526
					1307.95							44082	16016.4	2.75231
					1114.61							31435	12077	2.60289
					1421.18							37022	15115	2.44936
					1530.23							12415	9898.83	1.25419
					791.948							42996	14947.5	2.87647
					838.238							13944	10440.9	1.33552
					1482.03							5812	4529.9	1.28303
					734.804							34424	10843.4	3.17466
					714.826							8209	6798.27	1.20751
					1703.81							6008	4821.92	1.24598
					1408.03							14040	10236.9	1.3715
					1456.38							47353	12688.2	3.73205
					1296.39							14194	10082.6	1.40777
					1343.78							29999	6920.62	4.33472
					1280.95							45959	14115.8	3.25585
					915.835							49693	14344.3	3.46429
					1247.95							35338	9749.03	3.62477
					930.969							22916	6102.12	3.75542
					1437.13							21520	12471.9	1.72547
					838.284							15039	10504.3	1.4317
					1339.65							9534	7795.32	1.22304
					903.582							5420	4155.14	1.30441
					1035.93							34544	8869.27	3.89479
					1085.85							9263	6198.31	1.49444
					1437.33							14532	11715	1.24047
					1282.14							27883	10072.3	2.76828
					1409.66							23094	8355.74	2.76385
					801.524							17629	13191.9	1.33636
					1034.24							32167	11574.7	2.77909
					1275.25							31279	5430.97	5.75938
					594.478							11402	8542.02	1.33481
					1180.71							31820	5781.46	5.5038
					834.331							29436	12958.3	2.2716
					604.529							45763	10934.1	4.18534
					1111.78							47068	13137.8	3.58265
					1164.18							54848	17858	3.07134
					963.743							26535	10985.4	2.41547
					1042.2							50086	11706.2	4.2786
					1081.39							8272	6401.59	1.29218
					586.212							36373	8165.49	4.45448
					650.247							34054	11247.4	3.02773
					783.185							26466	9360.98	2.82727
					684.519							7706	6708.85	1.14863
					1156.3							37444	12450.7	3.00738
					1383.07							12335	10017	1.2314
					698.974							53562	16242.1	3.29773
					1413.94							50366	14841.2	3.39366
					768.078							14860	5434.49	2.73439
					1342.64							40944	9179.3	4.46047
					1399.84							63803	8158.84	7.82011
					1085.62							14097	11027.3	1.27837
					819.105							21145	16196	1.30557
					636.288							22430	16263.3	1.37918
					617.44							7729	6008.14	1.28642
					796.767							6138	5352.65	1.14672
					1186.58							53666	11713.9	4.5814
					1547.95							59987	14222.5	4.21776
					1396.48							9330	4470.3	2.08711
					1038.44							31984	14782.3	2.16367
					1249.21							26053	9780.54	2.66376
					1172.98							64045	17185.1	3.72678
					842.445							45962	16535	2.77968
					1572.96							65535	18913	3.46507
					1403.72							29564	7547.76	3.91692
					1527.38							12609	4727.84	2.66697
					824.783							37715	12117.1	3.11254
					1474.93							29695	15022.6	1.97669
					1181.84							5766	5059.37	1.13967
					1587.14							13107	9743.99	1.34514
					1574.57							10781	8282.93	1.30159
					729.258							33500	9045.35	3.70356
					747.53							25865	5599.15	4.61945
					709.055							55690	12668.5	4.39596
					1468.51							18985	14314.2	1.3263
					1234.06							11243	8500.59	1.32261
					1396.82							33563	9486.34	3.53803
					1276.33							13127	7379.84	1.77876
					587.85							7618	5635.42	1.35181
					1297.67							39972	7800.98	5.12397
					1159.52							30604	8991.71	3.40358
					952.743							13082	10122.8	1.29232
					733.244							37472	14342.3	2.61269
					1409.75							8325	6704.57	1.24169
					1085.11							15277	10915.4	1.39958
					1569.6							7691	5989.2	1.28415
					1418.2							11827	9390.39	1.25948
					1178.05							15931	10595.4	1.50357
					1280.97							5486	4350.76	1.26093
					1478.64							5533	4216.26	1.3123
					1245.24							36050	13603.7	2.65002
					1124.75							8716	7279.07	1.19741
					1553.78							12450	9058.92	1.37434
					1436.89							20886	8193.5	2.54909
					1458.24							15479	12341.1	1.25426
					1301.7							4604	3606.8	1.27648
					1550.59							54140	9521.63	5.686
					1707.89							5980	4530.82	1.31985
					1603.14							38723	12089.5	3.20302
					1575.49							12572	8284.39	1.51755
					1502.96							46662	16830.1	2.77253
					867.715							8141	5998.69	1.35713
					1746.11							7013	5544.24	1.26492
					1570.72							6918	5308.35	1.30323
					1419.57							35101	9325.44	3.76401
					1441.24							4618	3042.9	1.51763
					1094.79							13179	10097.1	1.30523
					1497.54							40258	6636.71	6.06596
					697.845							27707	7387.4	3.75058
					762.474							23470	18512.2	1.26781
					1452.38							56051	17401.5	3.22104
					1433.79							5535	4020.9	1.37656
					2011.74							20847	15643.9	1.33259
					1743.54							7599	5488.86	1.38444
					1161.12							36790	6576.22	5.5944
					1309.79							5975	4594.03	1.3006
					1454.7							5452	4317.99	1.26262
					1221.09							39511	11656.8	3.38954
					1632.27							6095	4376.42	1.39269
					1407.07							9785	6184.96	1.58206
					1651.66							36559	14104.8	2.59195
					1409.07							32339	11390.6	2.83909
					909.853							31702	15923.1	1.99095
					1344.64							28001	10363.3	2.70195
					1044.56							17217	14100	1.22107
					1306.68							28073	8546.39	3.28478
					2071.24							48237	11805.1	4.08613
					1841.04							60527	10185.7	5.94233
					1567.62							33694	7943.47	4.24173
					984.168							5860	4558.29	1.28557
					890.259							11274	9118.75	1.23635
					1283.91							23407	9325.94	2.50988
					1160.3							13417	10316.8	1.30051
					1095.42							6578	5263.55	1.24973
					1176.82							6330	5148.78	1.22942
					999.475							11268	8510.8	1.32397
					1246.56							11803	8838.12	1.33547
					763.806							42872	8124.89	5.27663
					1197.63							34771	9784.91	3.55353
					1298.68							7707	5667.18	1.35993
					1051.07							55490	10062.5	5.51451
					708.841							20994	10314.9	2.03531
					1003.79							43547	15766.2	2.76205
					1226.07							49268	10789.5	4.5663
					1335.38							60306	10711.4	5.63009
					1581.12							36195	6555.52	5.5213
					753.284							65535	14797.9	4.42867
					746.22							45629	9210.64	4.95394
					999.955							10562	8390.72	1.25877
					1249.47							65535	17544	3.73547
					1284.56							19600	13521.7	1.44952
					1308.52							57219	10103.6	5.66323
					1279.85							17109	11708	1.46131
					991.746							21003	5689.81	3.69134
					745.086							11664	9359.19	1.24626
					1435.12							10601	6390.81	1.65879
					1533.01							51903	10822	4.79606
					1485.65							47851	17196.7	2.78257
					1427.08							15870	11237.7	1.41221
					1133.34							34023	7512.24	4.52901
					1271.18							31502	8893.67	3.54207
					1408.11							10751	8158.7	1.31773
					1441.66							9135	5756.35	1.58694
					1361.99							39353	11815.7	3.33057
					1490.64							32103	11582.2	2.77175
					1276.76							46128	7728.21	5.96878
					1294.17							35852	9949.04	3.60356
					1165.67							54543	8823.76	6.18138
					1229.5							44288	8930.53	4.95917
					892.965							9873	7275.93	1.35694
					1447.24							6379	3976.71	1.60409
					1318.5							22097	11444.6	1.93078
					780.714							49339	7471.19	6.6039
					708.827							10659	8231.85	1.29485
					1378.1							13079	10438.7	1.25294
					819.849							49655	11821.2	4.2005
					814.315							10682	8342.81	1.28038
					1532.81							31368	10204.5	3.07393
					1214.58							35102	14444.5	2.43012
					822.174							12452	9821.65	1.26781
					1360.53							65535	15516.7	4.22351
					1509.63							39856	14094.2	2.82784
					1084.43							7405	5670.63	1.30585
					923.437							44477	13294	3.34564
					1210.93							7543	5809.06	1.29849
					1279.29							29576	9006.07	3.28401
					1404.51							65535	15060.8	4.35136
					1589.75							47491	8616.76	5.51147
					1405.05							6261	5452.75	1.14823
					1047.48							8307	4895.71	1.69679
					1174.46							53546	11454.9	4.67451
					870.032							8150	6121.97	1.33127
					693.357							42393	14191.2	2.98728
					924.484							5205	3541.34	1.46978
					985.505							33980	7753.03	4.3828
					558.602							9790	7301.83	1.34076
					1125.91							39996	14768.8	2.70815
					1396.83							12469	9248.74	1.34818
					953.193							37938	9093.85	4.17183
					1389.81							38198	12010.7	3.18033
					1386.04							19364	6269.87	3.08842
					1134.76							8191	6278.45	1.30462
					715.199							7963	5954.27	1.33736
					1242.73							45231	12505	3.61705
					1502.59							47482	11185.7	4.24487
					754.229							45376	11298.4	4.01615
					1317.82							13223	10571	1.25088
					1209.25							59382	17137.7	3.46499
					1425.2							13398	10050.5	1.33306
					1293.78							42748	11164.7	3.82885
					1398.54							46634	17736.8	2.62923
					1399.15							21314	16431.2	1.29716
					1409.85							48699	13867.1	3.51184
					1266.97							40325	14369.6	2.80627
					879.289							18151	13757.6	1.31934
					850.295							9526	7153.38	1.33168
					1333.47							12901	8564.88	1.50627
					741.149							14878	12127.6	1.22679
					1357.85							7178	5076.35	1.41401
					1301.34							62914	15627.8	4.02577
					1292.32							56558	13533.6	4.17909
					1217.82							15027	11691.8	1.28527
					1495.87							44658	11940.4	3.74006
					807.262							13389	8236.11	1.62565
					1234.64							41824	13444.3	3.11091
					1181.91							29090	10097.9	2.88079
					1203.19							7704	6837.93	1.12666
					1513.09							7250	4901.71	1.47908
					1431.17							58211	12438.9	4.67975
					1310.13							9928	7778.08	1.27641
					1005.61							31202	8717	3.57944
					1101.6							5852	4320.72	1.3544
					936.545							5490	4245.81	1.29304
					1351.66							7791	6172.8	1.26215
					1342.65							10132	7878.25	1.28607
					1476.32							11432	8481.75	1.34783
					824.038							39887	11380.7	3.5048
					870.392							49315	16396.7	3.00762
					1386.46							6206	5313.33	1.16801
					854.343							10430	8066.96	1.29293
					1041.87							55051	11819.4	4.65767
					920.187							14778	9738.1	1.51754
					1527.58							10680	8487.99	1.25825
					1541.95							27464	8219.61	3.34128
					1192.08							4757	4052.94	1.17372
					853.098							5626	4146.1	1.35694
					1480.48							26760	5859.65	4.56683
					1191.81
					869.472
					754.168
					1115.54
					1222.72
					862.472
					1344.05
					950.94
					699.522
					1192.03
					744.112
					1027.31
					1446.27
					1589.95
					1777.11
					1588.26
					1701.55
					1400.34
					1227.92
					1357.22
					1412.51
					930.289
					892.339
					926.919
					1002.37
					1225.59
					951.996
					915.188
					1285.71
					771.645
					1307.17
					1155.45
					1339.94
					1184.12
					1332.03
					1303.44
					1055.75
					1374.59
					725.154
					718.923
					710.56
					1187.51
					1372.91
					1215.99
					923.995
					682.471
					637.648
					1146.86
					688.55
					793.626
					748.345
					823.779
					1261.91
					697.576
					680.189
					1131.55
					1358.5
					1514.93
					1494.36
					911.801
					1063.08

## Sheet: Fig1c - Heterogen Dynamics
44723	BGFP1	0	1	2	3	4	5	6	7			44730	CGFPK1	0	1	2	3	4	5	6	7			MERGED	1	2	3	4	5	6	7	7
	n	640	224	331	510	590	663	491	448				n	418	88	479	617	542	687	575	562			f(T6SS+)	0.0358309	0.239264	0.351742	0.350371	0.37221	0.378477	0.391725	0.360995
	nsheath	60	41	85	147	144	199	195	145				min	494.72	407.296	529.232	549.438	529.209	534.279	420.542	552.449			CV	0.288795	0.267502	0.25223	0.236015	0.235448	0.228584	0.21716	0.218165
	f(T6SS+)	0.09375	0.183036	0.256798	0.288235	0.244068	0.300151	0.397149	0.323661				max	1831.98	1510.71	2368.14	2134.34	2323.5	2058.7	1801.78	2338.11			SD(fT6)	0.0390555	0.0762273	0.0719434	0.0444687	0.114515	0.0599758	0.0228255	0.051791
													mean	1058.32	1111.64	1561.63	1266.03	1355.6	1298.06	1097.28	1290.97			SD(CV)	0.0164076	0.0319556	0.0124542	0.0188905	0.0315108	0.00259108	0.025047	0.00904825
													SD	319.299	256.593	397.731	326.35	367.577	294.409	269.218	294.193
													CV	0.301704	0.230823	0.25469	0.257775	0.271155	0.226807	0.24535	0.227885
44730	BGFP2	0	1	2	3	4	5	6	7
	n	445	356	301	405	350	657	695	699			44737	CGFPK2	0	1	2	3	4	5	6	7
	sheath	11	68	121	155	176	239	292	232				n	746	915	917	787	688	750	764	758
	f(T6SS+)	0.0247191	0.191011	0.401993	0.382716	0.502857	0.363775	0.420144	0.331903				min	439.518	306.682	453.102	441.2	365.238	366.482	434.977	419.714
													max	1997.89	1907.01	1714.63	1562.61	1433.8	1611.12	1440.95	1416.43
													mean	1151.4	1001.06	1098.4	935.396	980.621	936.443	972.618	900.015
													SD	338.913	282.653	262.219	211.817	207.441	216.84	192.061	188.991
44737	BGFP3	0	1	2	3	4	5	6	7				CV	0.294349	0.282353	0.238729	0.226446	0.21154	0.231557	0.197468	0.209987
	n	795	706	796	784	727	726	949	797
	sheath	9	246	267	273	309	314	364	348
	f(T6SS+)	0.0113208	0.348442	0.335427	0.348214	0.425034	0.432507	0.383562	0.436637			44741	CGFPK3	0	1	2	3	4	5	6	7
													n	923	709	726	773	770	840	1045	741
													Min	339.343	405.118	444.161	465.592	445.642	467.231	291.237	486.124
													Max	1536.57	1795.26	1863.84	1472.81	1471.3	1714.22	1121.77	1579.7
44741	BGFP4	0	1	2	3	4	5	6	7				Mean	838.147	1035.97	1179.38	977.276	986.676	1046.73	758.665	1006.6
	n	665	648	957	871	628	824	754	759				SD	226.577	299.735	310.495	218.737	220.668	238.013	158.303	218.053
	sheath	9	152	395	333	199	344	276	267				CV	0.270331	0.289329	0.26327	0.223823	0.223648	0.227387	0.20866	0.216624
	f(T6SS+)	0.0135338	0.234568	0.412748	0.382319	0.316879	0.417476	0.366048	0.351779
													n cells total	2087	1712	2122	2177	2000	2277	2384	2061
	n cells total	2545	1934	2385	2570	2295	2870	2889	2703
	f(T6SS+)												CV
Overall BGFP	Generation	0	1	2	3	4	5	6	7			Overall CGFPK	Generation	0	1	2	3	4	5	6	7
	1	0.09375	0.183036	0.256798	0.288235	0.244068	0.300151	0.397149	0.323661				1	0.301704	0.230823	0.25469	0.257775	0.271155	0.226807	0.24535	0.227885
	2	0.0247191	0.191011	0.401993	0.382716	0.502857	0.363775	0.420144	0.331903				2	0.294349	0.282353	0.238729	0.226446	0.21154	0.231557	0.197468	0.209987
	3	0.0113208	0.348442	0.335427	0.348214	0.425034	0.432507	0.383562	0.436637				3	0.270331	0.289329	0.26327	0.223823	0.223648	0.227387	0.20866	0.216624
	4	0.0135338	0.234568	0.412748	0.382319	0.316879	0.417476	0.366048	0.351779				AVER	0.288795	0.267502	0.25223	0.236015	0.235448	0.228584	0.21716	0.218165
	AVER	0.0358309	0.239264	0.351742	0.350371	0.37221	0.378477	0.391725	0.360995				SD	0.0164076	0.0319556	0.0124542	0.0188905	0.0315108	0.00259108	0.025047	0.00904825
	SD	0.0390555	0.0762273	0.0719434	0.0444687	0.114515	0.0599758	0.0228255	0.051791

## Sheet: Fig1e - T6SS Frequency
ratio = mean/max	ratio1	ratio2	ratio3	ratio4	ratio5	ratio6	ratio7	ratio8	ratio9	ratio10	ratio11	ratio12	ratio13	ratio14	ratio15	ratio16	ratio17	ratio18	ratio19	ratio20	ratio21	ratio22	ratio23	ratio24	ratio25	ratio26	ratio27	ratio28	ratio29	ratio30	ratio31	ratio32	ratio33	ratio34	ratio35	ratio36	ratio37	ratio38	ratio39	ratio40	ratio41	ratio42	ratio43			ratio1	ratio2	ratio3	ratio4
threshold T6SS+ >1.75	1.19602	1.171	1.15778	1.17655	1.17851	1.16524	0.97811	1.11699	1.19744	1.15249	1.20465	1.16915	1.12116	1.14598	1.18628	1.18303	1.15648	1.16881	1.18089	1.17637	1.17419	1.15685	1.15878	1.15785	1.12618	1.16226	1.11486	1.18059	1.13605	1.20967	1.14205	1.19519	1.18881	1.16089	1.15072	1.13958	1.17766	1.12372	1.17615	1.12885	1.1808	1.14746	1.15563		n	146	154	126	126
	1.20657	1.18373	1.208	1.17742	1.18524	1.19457	0.991843	1.14739	1.19765	1.15832	1.22623	1.17238	1.1477	1.14899	1.18654	1.19246	1.16987	1.17543	1.18112	1.18216	1.18389	1.1654	1.16297	1.16154	1.16223	1.19312	1.14642	1.18361	1.17717	1.22198	1.14868	1.19988	1.1935	1.17368	1.15093	1.1766	1.1826	1.12894	1.17995	1.13205	1.18837	1.15327	1.17044		sheath	7	8	25	8
	1.2137	1.19211	1.21429	1.17983	1.19053	1.19846	0.992503	1.1581	1.19823	1.16954	1.22767	1.17829	1.15167	1.15112	1.19026	1.19298	1.17549	1.17794	1.18217	1.19425	1.18577	1.16787	1.16422	1.16582	1.1629	1.1934	1.1798	1.18392	1.18287	1.22207	1.15903	1.2002	1.19571	1.17801	1.15158	1.17973	1.18543	1.13298	1.18799	1.15358	1.19471	1.15609	1.17107		frequency	0.0479452	0.0519481	0.198413	0.0634921
	1.21893	1.19766	1.21785	1.18768	1.194	1.20566	0.993078	1.1639	1.19925	1.17122	1.23521	1.18338	1.15192	1.15139	1.19107	1.20081	1.18884	1.18051	1.1854	1.19512	1.18597	1.16991	1.17862	1.17346	1.1651	1.1969	1.18431	1.18844	1.18564	1.22618	1.16249	1.20462	1.19835	1.17894	1.15395	1.18007	1.18762	1.13813	1.18903	1.15932	1.20424	1.15698	1.17381
	1.21992	1.20026	1.22588	1.1966	1.20578	1.21986	0.993492	1.16962	1.20011	1.17399	1.23675	1.18569	1.15224	1.1607	1.19472	1.20465	1.18972	1.1809	1.19192	1.19913	1.19074	1.17205	1.18101	1.17359	1.17346	1.19766	1.18548	1.1899	1.18956	1.22783	1.16777	1.21187	1.20018	1.18327	1.15507	1.18936	1.18834	1.14279	1.19383	1.15988	1.20717	1.15912	1.17547
	1.22606	1.20814	1.23342	1.20132	1.21613	1.21994	0.994371	1.17604	1.20049	1.17631	1.2402	1.18622	1.1531	1.16249	1.19541	1.20469	1.2021	1.18274	1.19211	1.19943	1.1944	1.18483	1.18824	1.17637	1.17441	1.20554	1.18717	1.19081	1.19055	1.2298	1.17025	1.21368	1.20136	1.18656	1.15515	1.18984	1.18842	1.14609	1.19643	1.1601	1.21594	1.17204	1.17596
	1.22674	1.20927	1.24298	1.20367	1.21682	1.2216	0.994765	1.17892	1.20829	1.17655	1.24041	1.18642	1.15858	1.16335	1.19582	1.2065	1.20699	1.1841	1.19529	1.20164	1.19676	1.19421	1.18845	1.17658	1.17811	1.20933	1.18717	1.19277	1.19411	1.23587	1.17066	1.22004	1.20136	1.18736	1.16046	1.19205	1.18848	1.14906	1.19671	1.16143	1.22068	1.17425	1.17686
	1.23167	1.21344	1.25101	1.206	1.22329	1.22187	0.996507	1.18012	1.21636	1.17916	1.24089	1.19015	1.16473	1.1646	1.20099	1.21818	1.2088	1.18438	1.19585	1.20313	1.19959	1.1949	1.19503	1.17874	1.18966	1.21278	1.19215	1.19808	1.19588	1.23613	1.17106	1.2215	1.20163	1.1889	1.16243	1.19296	1.18898	1.15004	1.19785	1.16178	1.22129	1.17805	1.17731
	1.23358	1.222	1.25287	1.20784	1.22575	1.2278	0.997717	1.18693	1.21895	1.18103	1.24263	1.19778	1.16581	1.16649	1.20147	1.22029	1.20921	1.18634	1.19686	1.2047	1.20222	1.19692	1.20888	1.1838	1.19218	1.21733	1.19647	1.19839	1.19604	1.23815	1.17964	1.2217	1.21112	1.1938	1.1666	1.19386	1.19225	1.15253	1.19807	1.16216	1.22743	1.17835	1.17897
	1.23359	1.22314	1.25394	1.21062	1.22825	1.23005	0.997854	1.19107	1.22253	1.18316	1.24503	1.20329	1.17254	1.16922	1.21168	1.22053	1.21433	1.18637	1.19712	1.20541	1.20883	1.20451	1.21584	1.18513	1.19439	1.21754	1.19805	1.20547	1.19611	1.23845	1.18078	1.22484	1.21218	1.19721	1.17086	1.19621	1.19232	1.15871	1.19921	1.16258	1.2287	1.18224	1.1857
	1.23391	1.22361	1.25444	1.21206	1.2327	1.23162	0.998463	1.1916	1.22583	1.18529	1.24843	1.20501	1.17262	1.16938	1.21374	1.22075	1.2148	1.18988	1.19714	1.20594	1.21254	1.20609	1.21757	1.19157	1.19965	1.21983	1.19966	1.21952	1.19656	1.23938	1.1845	1.22484	1.21309	1.19763	1.17285	1.1972	1.19602	1.16021	1.20305	1.16786	1.22928	1.18305	1.188
	1.2364	1.22366	1.25613	1.21209	1.23556	1.23306	0.998673	1.19863	1.22941	1.19814	1.25188	1.20699	1.17546	1.16971	1.22035	1.22297	1.21598	1.19108	1.19932	1.20605	1.21283	1.20709	1.21882	1.19226	1.20321	1.22029	1.20357	1.22006	1.19744	1.24387	1.18631	1.22589	1.21362	1.19909	1.17543	1.1973	1.19635	1.16447	1.20446	1.17074	1.22947	1.18331	1.18972
	1.23672	1.22394	1.25918	1.21692	1.23627	1.23447	0.998676	1.19927	1.23309	1.19923	1.25328	1.20889	1.17583	1.17083	1.22549	1.22465	1.21612	1.19463	1.20067	1.21098	1.21336	1.20764	1.21962	1.19392	1.20504	1.22134	1.20422	1.2213	1.19816	1.24556	1.19054	1.23551	1.21458	1.20062	1.1785	1.19767	1.19917	1.16658	1.2084	1.17882	1.22975	1.18693	1.19295
	1.23816	1.22734	1.26	1.21705	1.23639	1.2352	0.998692	1.20074	1.23338	1.20154	1.25334	1.21228	1.17681	1.17205	1.22563	1.22741	1.22029	1.19919	1.2007	1.22334	1.21482	1.21052	1.22161	1.20184	1.20831	1.22418	1.20537	1.22277	1.19855	1.24668	1.19285	1.23769	1.21689	1.20154	1.17907	1.1994	1.20117	1.16688	1.21201	1.18179	1.2319	1.18726	1.19712
	1.24014	1.23294	1.2609	1.22406	1.2388	1.23771	0.998803	1.20164	1.23385	1.20337	1.25691	1.2154	1.18182	1.17294	1.22623	1.22859	1.22035	1.20166	1.20109	1.22376	1.21603	1.21306	1.22357	1.20467	1.21163	1.22497	1.20668	1.22596	1.20026	1.24787	1.19418	1.23916	1.21766	1.20175	1.18493	1.20086	1.20353	1.16952	1.21262	1.18282	1.23388	1.18945	1.19714
	1.24105	1.23362	1.2615	1.2281	1.23946	1.2388	0.999371	1.20247	1.23494	1.20406	1.25895	1.21911	1.18182	1.173	1.22634	1.22889	1.22198	1.20332	1.20257	1.22828	1.2183	1.21443	1.22415	1.20511	1.21194	1.22585	1.20945	1.22776	1.20146	1.2481	1.20028	1.24413	1.21848	1.20191	1.18514	1.20142	1.20358	1.17191	1.21886	1.18664	1.23452	1.19004	1.19817
	1.24245	1.23378	1.26394	1.23051	1.23966	1.24089	0.999381	1.21044	1.2355	1.20545	1.26064	1.22079	1.18508	1.17454	1.22669	1.23066	1.22346	1.20411	1.2027	1.2289	1.21901	1.21566	1.22418	1.20929	1.21586	1.22663	1.20983	1.2279	1.20193	1.24901	1.20152	1.24534	1.21911	1.20469	1.18589	1.20271	1.20754	1.17496	1.2264	1.18677	1.23461	1.19036	1.1984
	1.24992	1.23549	1.26695	1.23238	1.24018	1.24137	0.999554	1.2122	1.2384	1.20654	1.26137	1.22298	1.18546	1.17482	1.22682	1.23152	1.2252	1.2059	1.20332	1.22906	1.21969	1.21628	1.22478	1.20961	1.21984	1.22825	1.21054	1.22885	1.20206	1.24998	1.20185	1.24585	1.21955	1.20796	1.18938	1.20509	1.20821	1.17537	1.22885	1.18908	1.23926	1.19179	1.19859
	1.25011	1.23574	1.2722	1.23245	1.24048	1.24251	0.999781	1.21476	1.23915	1.20681	1.26297	1.22499	1.18651	1.17707	1.2281	1.23364	1.22725	1.21155	1.20392	1.22961	1.22129	1.21683	1.2253	1.20984	1.22299	1.22835	1.21064	1.23161	1.20568	1.25127	1.20208	1.24602	1.22011	1.2105	1.19442	1.20583	1.20866	1.17556	1.23409	1.19094	1.24098	1.19193	1.19956
	1.25528	1.23578	1.27302	1.23252	1.24096	1.24333	0.999834	1.22102	1.24119	1.20816	1.26314	1.225	1.18761	1.17757	1.22902	1.23782	1.22805	1.21176	1.20423	1.23192	1.22132	1.21693	1.22636	1.21239	1.22316	1.22893	1.21081	1.23466	1.20628	1.25137	1.20769	1.25004	1.22121	1.21097	1.19489	1.20741	1.21111	1.17631	1.23781	1.19159	1.24658	1.19254	1.19995
	1.2565	1.23586	1.27458	1.23619	1.24208	1.24356	1.00019	1.22145	1.24193	1.20838	1.26439	1.22744	1.18819	1.17772	1.23381	1.23978	1.22848	1.21217	1.20432	1.23327	1.22241	1.22092	1.2264	1.21918	1.22366	1.23328	1.21145	1.2352	1.2075	1.25183	1.20824	1.25128	1.22237	1.2158	1.20061	1.20751	1.21225	1.17637	1.23902	1.19236	1.24771	1.19472	1.2
	1.25812	1.23751	1.27461	1.24021	1.2453	1.24481	1.00083	1.22244	1.24338	1.20913	1.269	1.22917	1.18873	1.17878	1.23499	1.2405	1.22967	1.21219	1.20442	1.23392	1.2232	1.22395	1.22711	1.2208	1.22409	1.23812	1.21172	1.23942	1.2095	1.25238	1.21028	1.25371	1.2228	1.21736	1.20295	1.20786	1.21293	1.17831	1.24116	1.19517	1.24856	1.19603	1.20001
	1.25834	1.23796	1.27801	1.24243	1.24591	1.24767	1.00086	1.22774	1.24667	1.20952	1.27249	1.22921	1.19245	1.18026	1.23683	1.24081	1.23032	1.21282	1.20514	1.2426	1.22601	1.22398	1.22725	1.22346	1.2288	1.23926	1.21317	1.23956	1.21167	1.25297	1.21315	1.25438	1.22372	1.22153	1.20604	1.20954	1.21479	1.18054	1.24403	1.19862	1.24863	1.19608	1.20109
	1.25837	1.24002	1.27946	1.24423	1.24628	1.24998	1.0009	1.23618	1.24685	1.20975	1.2735	1.22967	1.19403	1.18042	1.23685	1.24095	1.23044	1.21381	1.20537	1.24732	1.22976	1.22595	1.2273	1.22499	1.22952	1.24178	1.21343	1.2403	1.21236	1.25418	1.21325	1.25589	1.22391	1.22374	1.20951	1.20968	1.21485	1.18145	1.24793	1.20057	1.24928	1.19626	1.20273
	1.25995	1.24189	1.28103	1.2448	1.24641	1.25039	1.00112	1.23808	1.24768	1.20981	1.27519	1.23093	1.19419	1.18086	1.2407	1.24222	1.2316	1.21399	1.20547	1.24849	1.23164	1.22726	1.2283	1.22769	1.23158	1.24241	1.21543	1.24083	1.21476	1.2544	1.21554	1.25787	1.22421	1.22964	1.20969	1.21118	1.21594	1.18431	1.25038	1.20107	1.24977	1.19643	1.20276
	1.26059	1.24195	1.28188	1.24481	1.24996	1.25179	1.00117	1.24011	1.25139	1.21018	1.27884	1.231	1.19455	1.1828	1.24105	1.243	1.23214	1.21445	1.20623	1.25443	1.23286	1.22804	1.22863	1.22846	1.23884	1.24309	1.21921	1.24182	1.21558	1.25719	1.2167	1.25793	1.22525	1.22982	1.20984	1.21161	1.21862	1.1844	1.251	1.20974	1.25047	1.199	1.20676
	1.26123	1.2423	1.28232	1.24836	1.25006	1.25191	1.00156	1.24015	1.25163	1.21073	1.27933	1.23955	1.19771	1.18604	1.24497	1.24794	1.23453	1.21526	1.20753	1.25632	1.23778	1.23589	1.23333	1.23315	1.23897	1.24588	1.21959	1.2434	1.21607	1.25841	1.21716	1.25928	1.22629	1.23028	1.20986	1.21172	1.21888	1.18444	1.25138	1.21009	1.25323	1.20129	1.20918
	1.26155	1.24245	1.28344	1.24851	1.25179	1.25212	1.00159	1.24321	1.25209	1.21146	1.27986	1.2441	1.19965	1.18604	1.2456	1.24817	1.23491	1.21574	1.20835	1.25737	1.24255	1.23754	1.2352	1.23357	1.24056	1.24791	1.22176	1.24421	1.21715	1.25854	1.22176	1.25978	1.22636	1.23072	1.21005	1.21232	1.22	1.18549	1.25479	1.21128	1.25436	1.20319	1.20945
	1.26206	1.24306	1.28369	1.24859	1.25392	1.25282	1.0018	1.24354	1.25685	1.21298	1.2816	1.25054	1.20086	1.18875	1.24903	1.24856	1.23546	1.21632	1.20895	1.25996	1.24427	1.23758	1.23575	1.23504	1.24175	1.24894	1.2226	1.24434	1.21727	1.26229	1.2224	1.26118	1.22664	1.23091	1.21046	1.21396	1.22223	1.18594	1.25746	1.2116	1.25466	1.20491	1.21129
	1.26297	1.24329	1.2864	1.24886	1.2574	1.25371	1.00263	1.24387	1.25871	1.21559	1.28432	1.25071	1.20202	1.189	1.24971	1.24864	1.2408	1.21661	1.21005	1.26517	1.24516	1.23892	1.23618	1.23643	1.24359	1.24911	1.22345	1.24671	1.21831	1.26345	1.22316	1.26266	1.22696	1.23101	1.21062	1.21529	1.22291	1.18716	1.25749	1.21868	1.25539	1.20519	1.21204
	1.26469	1.24521	1.28817	1.2501	1.25901	1.2539	1.00273	1.24594	1.25929	1.21732	1.28587	1.25231	1.20325	1.18996	1.25043	1.25199	1.24158	1.217	1.2107	1.26551	1.24554	1.24106	1.23886	1.23798	1.24527	1.2529	1.22538	1.24779	1.21905	1.26361	1.22387	1.26316	1.22735	1.23118	1.21637	1.2155	1.22428	1.18916	1.26041	1.22132	1.25607	1.2058	1.21302
	1.26718	1.24757	1.29015	1.25323	1.25929	1.25484	1.00291	1.24813	1.26009	1.22177	1.28617	1.25451	1.20504	1.19013	1.25455	1.25258	1.24362	1.21924	1.21193	1.27145	1.24572	1.24218	1.24048	1.23965	1.24889	1.25527	1.22883	1.24966	1.22012	1.26441	1.22821	1.264	1.22749	1.23377	1.21939	1.21681	1.22508	1.18956	1.26121	1.22224	1.25819	1.20807	1.21529
	1.26722	1.24759	1.29158	1.25588	1.25976	1.25542	1.00313	1.2483	1.26075	1.22431	1.28885	1.25784	1.20579	1.19018	1.25487	1.25317	1.24712	1.22014	1.21296	1.27209	1.24923	1.25061	1.24068	1.24233	1.25125	1.25707	1.22903	1.25071	1.22112	1.26649	1.22935	1.26682	1.22986	1.2347	1.21946	1.22051	1.22581	1.19004	1.26197	1.22257	1.25954	1.20983	1.21612
	1.26766	1.24922	1.29433	1.25807	1.26083	1.25636	1.00314	1.25556	1.26166	1.22879	1.28895	1.25869	1.20612	1.19027	1.25681	1.254	1.2473	1.22117	1.21385	1.27514	1.24941	1.2572	1.24172	1.24549	1.25139	1.25889	1.23126	1.25424	1.22266	1.2673	1.23019	1.2697	1.23002	1.23614	1.22017	1.22077	1.22663	1.19053	1.264	1.22427	1.26105	1.21025	1.21686
	1.26998	1.2493	1.29538	1.25938	1.26203	1.25711	1.00334	1.26093	1.26377	1.23045	1.29036	1.25937	1.20702	1.19092	1.25861	1.25415	1.24743	1.22192	1.21455	1.28127	1.24959	1.2599	1.24344	1.24562	1.25302	1.25926	1.23126	1.2552	1.22328	1.2674	1.23243	1.27204	1.23069	1.23755	1.2205	1.22472	1.22699	1.19065	1.26416	1.22808	1.26348	1.21211	1.22166
	1.27096	1.24969	1.29566	1.25987	1.26694	1.2572	1.0037	1.26315	1.26464	1.23181	1.29124	1.25937	1.20765	1.19107	1.26014	1.25418	1.24751	1.22198	1.21499	1.2815	1.25171	1.26099	1.24533	1.24704	1.25783	1.25983	1.23674	1.25943	1.22474	1.27502	1.23379	1.27459	1.23171	1.23891	1.22089	1.22489	1.22729	1.19315	1.26571	1.23215	1.26358	1.2127	1.2218
	1.27103	1.25083	1.30358	1.26012	1.26745	1.2582	1.00411	1.26422	1.26574	1.23205	1.29195	1.26049	1.20834	1.19323	1.26031	1.25516	1.24783	1.22258	1.2151	1.28342	1.25308	1.26107	1.24556	1.24725	1.25989	1.26027	1.23712	1.26119	1.22668	1.27582	1.23467	1.27466	1.23218	1.2396	1.22188	1.22506	1.22831	1.19331	1.26852	1.23224	1.26411	1.21274	1.22491
	1.27117	1.25086	1.30386	1.26143	1.26905	1.25868	1.00421	1.26866	1.26625	1.23267	1.29204	1.26175	1.20916	1.19479	1.26063	1.25574	1.24786	1.22315	1.21522	1.28595	1.25752	1.26131	1.24877	1.25514	1.26796	1.2609	1.23725	1.26999	1.2274	1.27599	1.23755	1.27535	1.23229	1.2405	1.22202	1.22528	1.22908	1.19549	1.27022	1.23922	1.26502	1.21294	1.22515
	1.27139	1.25212	1.30661	1.26301	1.26918	1.26071	1.00426	1.2689	1.26788	1.23363	1.2946	1.26243	1.20964	1.19539	1.261	1.25666	1.24969	1.22871	1.21743	1.28661	1.25987	1.2615	1.25038	1.25917	1.26821	1.26241	1.24114	1.27395	1.22749	1.27703	1.23784	1.2757	1.23315	1.24203	1.22213	1.22545	1.22947	1.19593	1.27046	1.24142	1.2651	1.21724	1.22536
	1.27275	1.25402	1.30777	1.26445	1.26993	1.26239	1.00431	1.27303	1.27197	1.23445	1.29639	1.263	1.21105	1.19695	1.26432	1.25666	1.25075	1.22874	1.2179	1.28697	1.26021	1.26244	1.25065	1.26474	1.26893	1.26321	1.24504	1.27997	1.22963	1.27787	1.23842	1.27657	1.23432	1.24237	1.22491	1.22668	1.23055	1.19913	1.27116	1.24289	1.2663	1.21832	1.22775
	1.27361	1.25573	1.31472	1.26699	1.27154	1.26496	1.00468	1.27584	1.2723	1.23492	1.29687	1.2637	1.21259	1.19741	1.26564	1.25899	1.25075	1.22936	1.22055	1.28756	1.26032	1.26282	1.25339	1.26605	1.27221	1.26683	1.25217	1.28098	1.22983	1.27827	1.23871	1.27725	1.23594	1.24267	1.22513	1.2268	1.23089	1.19995	1.27529	1.24295	1.26786	1.2184	1.22796
	1.27452	1.25668	1.31479	1.27376	1.27508	1.26522	1.0047	1.2764	1.27306	1.23582	1.30061	1.26403	1.21364	1.19973	1.26744	1.26013	1.25269	1.22979	1.22078	1.28865	1.26249	1.26301	1.25375	1.26629	1.27337	1.26725	1.25423	1.28114	1.2305	1.2784	1.23882	1.27849	1.23679	1.24305	1.22693	1.22755	1.23317	1.20035	1.27752	1.24496	1.26823	1.21974	1.22887
	1.27495	1.25726	1.31507	1.27396	1.27513	1.26526	1.00475	1.28178	1.27507	1.23717	1.30146	1.26535	1.21366	1.20059	1.27081	1.26092	1.25303	1.23189	1.22382	1.28873	1.263	1.26386	1.25407	1.26854	1.27687	1.2686	1.25593	1.28599	1.23175	1.28271	1.23927	1.2798	1.23742	1.24515	1.23252	1.22813	1.23425	1.20057	1.27799	1.2474	1.26968	1.22003	1.22944
	1.28088	1.25765	1.31541	1.27487	1.27588	1.26802	1.00483	1.282	1.27816	1.23816	1.30381	1.26561	1.21383	1.20097	1.27282	1.26122	1.25346	1.2323	1.22489	1.29137	1.26407	1.26762	1.25568	1.26885	1.28006	1.2687	1.25764	1.28709	1.23279	1.28286	1.23968	1.27995	1.23852	1.24515	1.23409	1.22882	1.23465	1.20302	1.27921	1.25185	1.27017	1.22233	1.23224
	1.28214	1.25876	1.31575	1.27508	1.27697	1.26863	1.00487	1.28214	1.27965	1.23855	1.30465	1.26585	1.2139	1.20161	1.2743	1.26342	1.25379	1.23234	1.22681	1.29184	1.26432	1.27144	1.25653	1.27342	1.28441	1.26894	1.26093	1.28868	1.23425	1.28352	1.24184	1.28015	1.23935	1.24566	1.23474	1.23021	1.23527	1.20619	1.2804	1.25457	1.2729	1.2238	1.23345
	1.28332	1.26025	1.31867	1.27587	1.28288	1.27016	1.00506	1.28373	1.27999	1.23951	1.30708	1.26587	1.21475	1.20218	1.27441	1.26374	1.25423	1.2329	1.22777	1.29267	1.2646	1.27382	1.25788	1.27437	1.2922	1.26907	1.26101	1.29203	1.23445	1.2841	1.24349	1.28095	1.23998	1.24593	1.2351	1.23244	1.23545	1.20679	1.28325	1.26032	1.27347	1.22426	1.23424
	1.28451	1.26051	1.31952	1.27848	1.28652	1.2725	1.00513	1.28446	1.28102	1.23972	1.30799	1.26691	1.21522	1.20312	1.27459	1.26421	1.25444	1.2334	1.22811	1.29319	1.26545	1.27696	1.25815	1.27457	1.29286	1.27092	1.26534	1.29275	1.23613	1.28422	1.2437	1.2816	1.24093	1.2461	1.23542	1.23394	1.23555	1.20704	1.28745	1.26246	1.27436	1.22549	1.23452
	1.28456	1.26425	1.31968	1.27944	1.28736	1.27277	1.00524	1.28466	1.28103	1.23976	1.31129	1.26742	1.21579	1.20369	1.27583	1.26522	1.25532	1.23343	1.22827	1.30121	1.26928	1.28196	1.25826	1.27597	1.29398	1.2715	1.26664	1.29811	1.23629	1.28444	1.2442	1.28497	1.24152	1.2493	1.23619	1.23413	1.23676	1.20971	1.29205	1.26964	1.27669	1.22566	1.23483
	1.28691	1.26542	1.32041	1.2821	1.28868	1.27293	1.00528	1.28476	1.28209	1.24139	1.31161	1.26813	1.21608	1.20488	1.27796	1.26664	1.25898	1.23385	1.22865	1.30549	1.26964	1.28955	1.25841	1.28041	1.2941	1.27414	1.26758	1.29922	1.23714	1.28463	1.24517	1.28583	1.24211	1.24941	1.23652	1.24164	1.23731	1.21161	1.29257	1.27196	1.27673	1.226	1.23622
	1.28917	1.26817	1.325	1.28235	1.28883	1.27307	1.00556	1.28566	1.2888	1.24456	1.31179	1.26888	1.21817	1.20498	1.27915	1.26699	1.25916	1.23673	1.22867	1.30624	1.2703	1.29332	1.2589	1.28394	1.29438	1.27539	1.268	1.30217	1.23811	1.28627	1.24892	1.28663	1.24225	1.25079	1.23687	1.24253	1.238	1.21394	1.29426	1.27219	1.27746	1.22668	1.24012
	1.29004	1.26826	1.32586	1.28323	1.29	1.27632	1.00576	1.2863	1.29078	1.24506	1.31235	1.26937	1.21829	1.20533	1.2797	1.26749	1.25917	1.23857	1.22882	1.30724	1.27037	1.29707	1.25995	1.28567	1.29445	1.27618	1.27221	1.30273	1.24367	1.28832	1.25204	1.287	1.24291	1.25197	1.2379	1.24555	1.2381	1.21424	1.29749	1.2751	1.27879	1.22721	1.24056
	1.29289	1.26892	1.32664	1.28456	1.29005	1.27635	1.00579	1.29172	1.29404	1.24511	1.31358	1.2723	1.21963	1.20622	1.28232	1.2675	1.26134	1.23872	1.22889	1.31265	1.27345	1.32584	1.26235	1.29122	1.29913	1.27953	1.27307	1.305	1.24411	1.28955	1.25206	1.28859	1.24454	1.25316	1.24096	1.24646	1.23968	1.21543	1.30148	1.30366	1.2817	1.22746	1.24101
	1.29371	1.272	1.32772	1.28935	1.29113	1.27844	1.00629	1.29291	1.29425	1.24578	1.31412	1.27334	1.21987	1.20629	1.28917	1.26762	1.26287	1.2399	1.22919	1.31493	1.27544	1.34432	1.26276	1.30374	1.30641	1.27959	1.27522	1.30876	1.24441	1.2922	1.25302	1.28954	1.24474	1.25494	1.24134	1.24659	1.24451	1.21678	1.3046	1.30455	1.28347	1.22783	1.24139
	1.29397	1.27406	1.32796	1.28958	1.29154	1.27891	1.00662	1.29335	1.29539	1.246	1.31479	1.27511	1.22001	1.20763	1.2907	1.26827	1.26815	1.2408	1.23088	1.32516	1.28064	1.35561	1.26371	1.30389	1.31724	1.28145	1.28284	1.31014	1.2452	1.2925	1.25511	1.29135	1.2466	1.25515	1.24189	1.2504	1.24511	1.21745	1.30474	1.30548	1.28467	1.22812	1.24317
	1.29623	1.27441	1.32925	1.29152	1.29165	1.27925	1.00674	1.29674	1.29784	1.24697	1.31576	1.27671	1.22288	1.20789	1.29165	1.27093	1.26989	1.24087	1.23094	1.3255	1.28322	1.35795	1.26431	1.30485	1.32569	1.28521	1.29081	1.31176	1.24549	1.29284	1.25765	1.29536	1.24785	1.25601	1.24502	1.25125	1.24796	1.21911	1.30897	1.32157	1.28629	1.2317	1.24684
	1.2968	1.27523	1.3294	1.29329	1.29195	1.27994	1.007	1.30441	1.2989	1.24858	1.31596	1.27948	1.22459	1.20969	1.29748	1.27117	1.27095	1.2416	1.23105	1.32768	1.2886	1.36548	1.26701	1.30931	1.33113	1.28806	1.29178	1.31341	1.24615	1.29435	1.26099	1.29742	1.24785	1.2577	1.24759	1.2516	1.25548	1.22059	1.31233	1.3229	1.28832	1.23567	1.24946
	1.29755	1.27597	1.33252	1.29591	1.29706	1.28007	1.00738	1.30764	1.29949	1.24868	1.31633	1.28028	1.22573	1.21065	1.29788	1.27184	1.27125	1.24454	1.2313	1.32792	1.29354	1.36861	1.26787	1.31111	1.33831	1.28894	1.29272	1.31721	1.24689	1.29624	1.2637	1.29837	1.24879	1.25827	1.24836	1.25577	1.25611	1.22232	1.31429	1.32771	1.28889	1.23606	1.25069
	1.29827	1.27718	1.34007	1.29903	1.29779	1.28228	1.00747	1.31251	1.30171	1.249	1.31963	1.28102	1.22597	1.21081	1.29939	1.27191	1.27154	1.24644	1.2325	1.34371	1.29968	1.36959	1.26793	1.31115	1.3507	1.28991	1.29282	1.31766	1.24754	1.29676	1.26647	1.29955	1.25013	1.25902	1.24929	1.25613	1.25744	1.22299	1.31676	1.33895	1.29234	1.2363	1.25343
	1.29875	1.27787	1.34657	1.29956	1.30288	1.28246	1.00754	1.3221	1.30653	1.24904	1.31975	1.28241	1.22679	1.21086	1.29951	1.27674	1.27217	1.24666	1.23257	1.34378	1.30262	1.37019	1.26801	1.3112	1.37969	1.29291	1.30129	1.31976	1.24839	1.29872	1.2726	1.30144	1.25056	1.26127	1.25112	1.25635	1.25847	1.22372	1.32657	1.3396	1.29372	1.23719	1.26021
	1.30026	1.28265	1.3469	1.3007	1.30372	1.28346	1.00767	1.32466	1.307	1.24915	1.32018	1.28329	1.22683	1.21144	1.30038	1.27762	1.27275	1.24672	1.23303	1.34601	1.30727	1.37094	1.26862	1.31185	1.38958	1.2965	1.30477	1.32132	1.24958	1.30132	1.27715	1.30325	1.25215	1.26137	1.25141	1.25857	1.26085	1.22439	1.32709	1.34006	1.29474	1.23797	1.26205
	1.30128	1.28387	1.34795	1.30308	1.30726	1.2846	1.0082	1.33227	1.31081	1.24933	1.32467	1.28403	1.22865	1.21213	1.30083	1.27821	1.27311	1.24716	1.23311	1.35277	1.30794	1.37993	1.27055	1.31474	1.39793	1.29795	1.30503	1.32343	1.24967	1.30221	1.27727	1.30563	1.25248	1.26407	1.25144	1.26073	1.26267	1.22491	1.33445	1.35096	1.29704	1.23846	1.26247
	1.30177	1.28434	1.35178	1.30454	1.30776	1.28621	1.00843	1.33463	1.31244	1.25052	1.32552	1.28652	1.22888	1.21294	1.30362	1.27827	1.27335	1.24731	1.23551	1.35374	1.3123	1.38128	1.27118	1.33613	1.40196	1.30056	1.30507	1.32355	1.25015	1.30277	1.27803	1.30602	1.25322	1.26529	1.25161	1.26212	1.26283	1.22648	1.34677	1.3838	1.29791	1.2387	1.26822
	1.30183	1.28435	1.35187	1.30687	1.30959	1.28652	1.00846	1.3391	1.31285	1.2523	1.32567	1.2896	1.2294	1.21327	1.30613	1.27883	1.27395	1.24796	1.23576	1.35786	1.31344	1.38174	1.273	1.34317	1.413	1.30205	1.30528	1.32492	1.25168	1.30299	1.28198	1.30763	1.25394	1.26633	1.25212	1.26232	1.26512	1.23144	1.35412	1.4097	1.30017	1.23918	1.26885
	1.30368	1.28513	1.35223	1.30741	1.31215	1.28711	1.00881	1.34063	1.31412	1.25247	1.32804	1.2896	1.2305	1.21363	1.31982	1.28217	1.27408	1.24888	1.23751	1.37111	1.31511	1.38516	1.27346	1.34351	1.55955	1.30271	1.30964	1.32995	1.25171	1.30361	1.28327	1.30769	1.25445	1.26872	1.25251	1.26346	1.26534	1.2323	1.36206	1.41918	1.30236	1.24024	1.26891
	1.30687	1.28557	1.35356	1.30771	1.31399	1.28802	1.00898	1.34553	1.31995	1.25291	1.32961	1.28963	1.2309	1.21488	1.32407	1.28409	1.27514	1.25059	1.24005	1.37128	1.31522	1.39314	1.27563	1.3505	1.57106	1.30342	1.31526	1.33029	1.25185	1.30576	1.29003	1.30869	1.25597	1.2708	1.25453	1.26388	1.26629	1.23315	1.36245	1.44809	1.30321	1.24024	1.27188
	1.30727	1.28718	1.35547	1.308	1.31429	1.28905	1.00923	1.34869	1.32043	1.25372	1.33022	1.28963	1.23189	1.21557	1.32799	1.28664	1.27551	1.25321	1.24049	1.39443	1.31525	1.45091	1.27584	1.36294	1.62655	1.30472	1.33485	1.34483	1.2537	1.30821	1.29017	1.31039	1.25636	1.27191	1.25458	1.26527	1.26682	1.2336	1.37824	1.49395	1.30531	1.24052	1.28465
	1.30764	1.28729	1.35646	1.31036	1.31433	1.2892	1.00928	1.34875	1.32113	1.25428	1.33088	1.29292	1.23234	1.21569	1.3322	1.28742	1.27606	1.25384	1.2406	1.41083	1.31573	1.50673	1.27682	1.36611	1.63534	1.30633	1.33504	1.34658	1.25517	1.31044	1.29467	1.31324	1.2571	1.27266	1.25546	1.26539	1.26727	1.23526	1.38425	1.57035	1.30972	1.24237	1.28723
	1.30875	1.28846	1.35693	1.31266	1.31496	1.29009	1.00933	1.35034	1.32138	1.25499	1.33302	1.29322	1.23264	1.21804	1.33262	1.288	1.27648	1.25571	1.24081	1.41119	1.31784	1.61738	1.27748	1.38595	1.89693	1.31108	1.33875	1.34754	1.25544	1.31145	1.29952	1.31411	1.25771	1.27411	1.26024	1.2663	1.26935	1.23774	1.39352	1.69787	1.31176	1.24586	1.28893
	1.30939	1.28892	1.35831	1.31385	1.31996	1.29026	1.00939	1.36979	1.32223	1.25524	1.33643	1.29887	1.23293	1.2185	1.33497	1.28899	1.277	1.25732	1.24083	1.42978	1.32051	1.64173	1.27798	1.39728	1.91749	1.31162	1.34103	1.35624	1.25657	1.31192	1.3019	1.31411	1.25789	1.27541	1.2614	1.2665	1.27095	1.23974	1.39456	1.73777	1.31744	1.24607	1.2891
	1.31086	1.29111	1.36303	1.31594	1.32529	1.29123	1.01015	1.38572	1.32328	1.25555	1.33707	1.30372	1.233	1.21888	1.33585	1.2899	1.27715	1.26262	1.24101	1.45482	1.32269	1.66581	1.27802	1.40939	1.94768	1.31386	1.36884	1.35868	1.25667	1.31194	1.30255	1.31501	1.25847	1.27668	1.2632	1.26732	1.27172	1.24505	1.40146	1.98453	1.32452	1.24734	1.29029
	1.31134	1.29132	1.36481	1.31629	1.32817	1.29266	1.01016	1.38624	1.32475	1.25564	1.33784	1.30408	1.23356	1.21929	1.35011	1.29124	1.27723	1.26318	1.2413	1.48241	1.32814	1.74452	1.27865	1.41215	1.97822	1.31731	1.37176	1.37996	1.25687	1.31281	1.3074	1.3151	1.25899	1.2775	1.2675	1.26858	1.27307	1.25096	1.41822	2.21518	1.32485	1.24773	1.29329
	1.31493	1.29282	1.36716	1.31678	1.32855	1.29374	1.01021	1.38635	1.32566	1.25578	1.3389	1.3043	1.23575	1.22041	1.35345	1.29141	1.27739	1.26378	1.24154	1.4963	1.32907	1.80218	1.27897	1.42944	1.99614	1.31829	1.37344	1.38677	1.25731	1.31453	1.30918	1.31552	1.26023	1.27879	1.26758	1.26953	1.27316	1.25214		2.42354	1.32733	1.24961	1.29391
	1.31506	1.29378	1.37292	1.31917	1.32923	1.29499	1.01023	1.39024	1.32785	1.25621	1.34146	1.30528	1.23719	1.22126	1.35943	1.29334	1.27803	1.26491	1.24399	1.67842	1.33621	1.886	1.27901	1.43413	2.0866	1.31963	1.37438	1.38916	1.25732	1.31562	1.30941	1.31709	1.2604	1.28064	1.26882	1.27029	1.27332	1.2554		2.53249	1.32839	1.25042	1.29635
	1.31656	1.29569	1.37529	1.322	1.33031	1.2951	1.01082	1.39869	1.32902	1.26146	1.34211	1.30731	1.23747	1.22175	1.3609	1.29461	1.27827	1.26616	1.24547	1.76325	1.33882	2.00599	1.27951	1.43483	2.20119	1.32107	1.40436	1.39675	1.2624	1.31815	1.31055	1.31935	1.26056	1.2836	1.26901	1.27149	1.27368	1.25704		2.66918	1.33367	1.25083	1.29703
	1.31721	1.2989	1.37867	1.32233	1.33125	1.29603	1.01103	1.40643	1.33142	1.26159	1.34242	1.30874	1.23759	1.22361	1.36256	1.29904	1.27856	1.26783	1.24687	2.19343	1.339	2.21845	1.27983	1.44093	2.2096	1.3239	1.45665	1.4061	1.26356	1.32003	1.32094	1.32195	1.26087	1.28477	1.27127	1.27296	1.27546	1.25892		2.7112	1.34737	1.2525	1.29897
	1.31851	1.30046	1.38025	1.32462	1.33354	1.2986	1.01112	1.41201	1.33467	1.26331	1.34378	1.30914	1.23768	1.22535	1.36787	1.29965	1.27903	1.26793	1.24875	2.60752	1.34179	2.42	1.28316	1.77366	2.22911	1.32462	1.46593	1.44344	1.26476	1.32053	1.32446	1.32434	1.2614	1.28627	1.27171	1.27405	1.27559	1.26184		2.75071	1.36195	1.25302	1.30551
	1.3206	1.30111	1.38593	1.32763	1.33448	1.30132	1.01118	1.41842	1.33647	1.26559	1.34751	1.31082	1.23857	1.22655	1.37044	1.30079	1.27988	1.26887	1.24889	2.70582	1.35032	2.44161	1.28466	1.8157	2.24153	1.32668	1.48668	1.48195	1.26539	1.3226	1.32907	1.32534	1.26166	1.28771	1.27419	1.27536	1.27859	1.26254		2.86542	1.36248	1.25484	1.30745
	1.32071	1.30269	1.3866	1.32823	1.33649	1.30177	1.01155	1.45755	1.33686	1.26694	1.34872	1.31201	1.23911	1.22669	1.37352	1.30146	1.28014	1.26959	1.25018	2.78862	1.36259	2.50601	1.2856	1.98058	2.42236	1.32685	1.5384	1.4962	1.26599	1.32433	1.32918	1.3281	1.26734	1.29238	1.27712	1.27573	1.27979	1.26887		3.02731	1.37063	1.25521	1.3081
	1.32114	1.30301	1.38854	1.33391	1.33653	1.30597	1.01215	1.46763	1.33726	1.26698	1.3506	1.31391	1.23911	1.22669	1.39605	1.30183	1.28072	1.27119	1.25178	2.87398	1.36799	2.64236	1.28663	1.99236	2.44532	1.32855	1.82369	1.60918	1.26739	1.32483	1.33058	1.32827	1.26788	1.29856	1.27783	1.27773	1.28013	1.27109		3.05988	1.37154	1.25798	1.31274
	1.32233	1.30527	1.39523	1.33527	1.33664	1.31008	1.01276	1.50531	1.33892	1.26871	1.353	1.3155	1.23912	1.22678	1.39664	1.30331	1.28129	1.27137	1.25186	2.87894	1.36915	2.64816	1.28694	2.02987	2.45594	1.32871	1.95978	1.64798	1.26784	1.32707	1.33534	1.32922	1.26856	1.29929	1.28156	1.27779	1.2803	1.27541		3.31653	1.37718	1.25864	1.31375
	1.32514	1.3089	1.39948	1.33758	1.33698	1.31145	1.0129	1.53063	1.33901	1.27231	1.37011	1.31717	1.24033	1.22755	1.41577	1.30336	1.28282	1.27193	1.25188	2.88297	1.37117	2.69335	1.28855	2.10028	2.48569	1.33087	2.02658	1.89078	1.27012	1.32776	1.33695	1.33091	1.26893	1.30038	1.28233	1.27977	1.28043	1.27766		3.32773	1.37955	1.25903	1.31491
	1.32606	1.30896	1.40115	1.3395	1.33715	1.31349	1.01298	1.60082	1.33927	1.27288	1.37063	1.31727	1.24057	1.22836	1.4274	1.30357	1.28307	1.2727	1.25457	2.91636	1.37622	2.69826	1.29007	2.12791	2.53238	1.341	2.36496	1.89485	1.27144	1.32797	1.34953	1.33462	1.26928	1.30091	1.28298	1.27982	1.28053	1.28072		3.33488	1.39394	1.25983	1.31672
	1.3286	1.30995	1.42615	1.34528	1.34042	1.31496	1.01339	1.60852	1.34199	1.27514	1.3738	1.3177	1.24089	1.22909	1.52035	1.30718	1.28493	1.27338	1.25498	2.93578	1.38443	2.82325	1.29138	2.14505	2.55633	1.34124	2.44487	2.10075	1.273	1.32898	1.35737	1.33855	1.26946	1.30515	1.28429	1.28033	1.28181	1.28451		3.33585	1.40389	1.26028	1.3218
	1.33163	1.31103	1.42882	1.34683	1.34111	1.31813	1.01347	1.62347	1.34695	1.27535	1.37506	1.32083	1.24129	1.2313	1.63025	1.30779	1.2852	1.27373	1.25501	2.97011	1.38519	2.82859	1.29205	2.28008	2.60477	1.34246	2.55476	2.20004	1.27353	1.32935	1.36684	1.33898	1.26979	1.30607	1.28529	1.28079	1.28267	1.28464		3.49171	1.41853	1.26116	1.32364
	1.33187	1.31483	1.4309	1.34894	1.34376	1.31877	1.01395	1.68552	1.34814	1.27634	1.37514	1.3251	1.24266	1.23164	1.6616	1.31266	1.28533	1.27382	1.25504	3.00483	1.38676	2.84467	1.29668	2.33251	2.7852	1.34597	2.62895	2.42699	1.27411	1.33077	1.38889	1.34044	1.27071	1.30615	1.28554	1.28206	1.28334	1.28761		3.50711	1.44939	1.26123	1.32453
	1.33248	1.31708	1.43462	1.34997	1.34591	1.31904	1.01439	1.6923	1.34885	1.27643	1.37542	1.32562	1.24296	1.23183	1.67196	1.31421	1.28626	1.27438	1.25518	3.04847	1.38714	2.85754	1.30492	2.42584	2.80092	1.34673	2.66945	2.45638	1.27452	1.33197	1.4254	1.34562	1.27194	1.30622	1.29486	1.28747	1.28538	1.28763		3.61288	3.74256	1.26161	1.3334
	1.33264	1.31944	1.4421	1.35468	1.35908	1.32088	1.01466	1.74633	1.35041	1.27776	1.37666	1.32573	1.24307	1.23632	1.75302	1.31914	1.28642	1.27442	1.25551	3.21046	1.39723	2.8779	1.30588	2.44701	2.84962	1.34819	2.70115	2.50656	1.27809	1.33282	1.45372	1.34691	1.27336	1.30974	1.29625	1.2905	1.28551	1.28856		3.62011		1.26357	1.33396
	1.33335	1.31987	1.44884	1.35512	1.36164	1.32153	1.01485	1.84511	1.35276	1.27942	1.3784	1.32797	1.24328	1.23687	1.7811	1.31971	1.28657	1.2756	1.2557	3.24695	1.41764	2.89304	1.30801	2.54553	2.86556	1.34848	2.79569	2.56932	1.2781	1.33329	1.46131	1.34728	1.27389	1.31922	1.29763	1.29547	1.28556	1.29087		3.62597		1.26375	1.33408
	1.3352	1.3202	1.45137	1.35687	1.37177	1.32466	1.01497	1.90781	1.35696	1.27988	1.37859	1.33829	1.24476	1.23703	1.87781	1.32024	1.2878	1.2766	1.25589	3.25044	1.44108	2.97672	1.30853	2.61262	2.86754	1.34858	2.80296	2.61386	1.2786	1.33395	1.48638	1.34742	1.27528	1.32713	1.29859	1.30058	1.28589	1.29805		3.63326		1.26453	1.33475
	1.33727	1.32174	1.48521	1.35695	1.38158	1.32477	1.015	2.02538	1.35807	1.28093	1.38206	1.33994	1.24503	1.23737	1.89751	1.32174	1.28898	1.27802	1.25655	3.27243	1.45852	3.10997	1.31164	2.69679	2.93968	1.35057	2.82153	2.68299	1.2794	1.33414	1.49607	1.34772	1.27636	1.33025	1.29976	1.30586	1.28591	1.29869		3.67887		1.2662	1.33529
	1.33827	1.3219	1.49268	1.35845	1.38301	1.32742	1.01512	2.05703	1.36071	1.28104	1.38337	1.34635	1.24523	1.2377	2.03286	1.32629	1.28914	1.27879	1.25701	3.28385	1.46692	3.11809	1.31397	2.72563	2.98138	1.35118	2.96435	2.73663	1.27954	1.33487	1.59148	1.35632	1.27912	1.33076	1.30099	1.30765	1.28761	1.30064		3.70986		1.26732	1.33531
	1.33849	1.32201	1.51928	1.35857	1.38432	1.33033	1.01602	2.36265	1.36266	1.28339	1.38463	1.3493	1.24544	1.23953	2.2471	1.33089	1.2894	1.2794	1.2577	3.31181	1.4731	3.1468	1.31804	2.74402	2.98481	1.35166	2.99777	2.78465	1.28096	1.33558	1.75364	1.35638	1.2798	1.33223	1.30207	1.30818	1.28768	1.30178		3.73173		1.26736	1.33774
	1.34207	1.32225	1.55079	1.36163	1.38534	1.3321	1.01629	2.50553	1.36333	1.284	1.3905	1.34949	1.24545	1.2397	2.28825	1.33555	1.29039	1.28082	1.25771	3.32972	1.49291	3.1533	1.31805	2.76321	3.01321	1.35501	3.0355	2.79877	1.28152	1.33585	2.24907	1.36287	1.28022	1.33333	1.30817	1.30833	1.28963	1.30335		3.90796		1.26809	1.33855
	1.34829	1.32292	1.55966	1.36503	1.40526	1.3342	1.0165	2.68335	1.3669	1.28416	1.39199	1.35161	1.24562	1.24041	2.5885	1.33976	1.29042	1.28348	1.25783	3.41261	1.49575	3.19394	1.31835	2.81158	3.09825	1.35605	3.09429	2.96433	1.28552	1.33636	2.44948	1.37008	1.28053	1.33493	1.31154	1.31408	1.28964	1.30783		3.95249		1.26979	1.34055
	1.3486	1.32612	1.56214	1.36665	1.41319	1.33445	1.01664	2.74219	1.37642	1.28502	1.39556	1.35292	1.24617	1.24123	2.59848	1.34205	1.29045	1.28391	1.25852	3.43231	1.54408	3.22844	1.31981	2.81671	3.16687	1.36332	3.12102	3.01057	1.28746	1.3367	2.4908	1.37624	1.28216	1.33545	1.31646	1.32256	1.29932	1.32255		4.10213		1.27008	1.34277
	1.35552	1.32772	1.57433	1.36836	1.41569	1.3354	1.01754	2.77278	1.37706	1.2874	1.39603	1.35589	1.24656	1.24195	2.66211	1.34764	1.2948	1.28506	1.25853	3.44247	1.55681	3.24887	1.32007	2.84987	3.23141	1.36606	3.41531	3.10872	1.28908	1.33758	2.65979	1.37735	1.28227	1.33714	1.32505	1.32828	1.29932	1.32727		4.13672		1.27022	1.35591
	1.35679	1.32869	1.59104	1.37483	1.42892	1.33684	1.01771	2.79443	1.37888	1.28811	1.39718	1.35777	1.2466	1.24247	2.76524	1.34797	1.29524	1.28635	1.25921	3.49887	1.65526	3.25508	1.32188	2.86065	3.24683	1.36622	3.46731	3.29673	1.29037	1.34075	2.69157	1.37908	1.28282	1.3394	1.32579	1.32866	1.2995	1.33381		4.51022		1.27136	1.36299
	1.35924	1.33101	1.6289	1.3757	1.42893	1.33758	1.01782	2.79978	1.38026	1.28883	1.40195	1.36129	1.24695	1.2429	2.88843	1.35146	1.29595	1.28658	1.25973	3.52806	1.84363	3.2556	1.32383	2.86103	3.24928	1.36758	3.48761	3.32818	1.2906	1.34384	2.85909	1.38295	1.28693	1.34625	1.33127	1.32902	1.30484	1.3457		4.74546		1.27224	1.36622
	1.3612	1.33125	1.65953	1.38287	1.43279	1.33897	1.01844	2.84676	1.38064	1.29123	1.40283	1.36195	1.24782	1.24417	2.99772	1.36024	1.29642	1.28811	1.25987	3.55585	1.99191	3.26494	1.32783	2.91822	3.34293	1.37259	3.4973	3.40728	1.29208	1.34389	2.89713	1.3894	1.28814	1.35018	1.33504	1.32908	1.30486	1.34731		4.8574		1.27337	1.37582
	1.36165	1.33252	1.68044	1.3949	1.43758	1.339	1.01934	2.84895	1.38259	1.29168	1.40589	1.36526	1.24792	1.24438	3.02068	1.36407	1.29652	1.28838	1.26014	3.56016	2.23587	3.30615	1.32989	2.93356	3.37591	1.37316	3.68667	3.41199	1.29301	1.34536	2.96087	1.39008	1.29065	1.35254	1.3365	1.34124	1.30505	1.35478		4.91993		1.27429	1.37903
	1.36269	1.33307	1.70002	1.41207	1.43896	1.34019	1.01938	2.87406	1.38565	1.29413	1.40727	1.36729	1.2494	1.24501	3.02522	1.36789	1.29765	1.28895	1.26031	3.59992	2.67153	3.30631	1.33158	3.00738	3.45658	1.37358	3.71158	3.42913	1.29717	1.3462	3.03496	1.3901	1.29149	1.35794	1.34392	1.34295	1.31132	1.36866		5.60396		1.27452	1.38539
	1.36322	1.33598	1.87142	1.41243	1.44732	1.34043	1.02106	2.9214	1.38931	1.29685	1.40989	1.36881	1.25001	1.24541	3.03632	1.37287	1.29795	1.28931	1.26033	3.65065	2.72207	3.31764	1.33268	3.01065	3.48437	1.37555	3.73032	3.52907	1.29878	1.35474	3.07915	1.39102	1.29546	1.36057	1.34959	1.34434	1.31162	1.3716		5.64067		1.27781	1.38812
	1.36387	1.33679	1.96711	1.41421	1.45399	1.34187	1.02113	2.92563	1.39527	1.29778	1.41401	1.36904	1.25011	1.24723	3.09764	1.37618	1.29817	1.28967	1.26074	3.72266	3.14899	3.33762	1.33595	3.0469	3.5494	1.37754	3.7369	3.59132	1.3018	1.35494	3.10691	1.3921	1.29636	1.40107	1.37085	1.36143	1.31444	1.38207				1.2794	1.39743
	1.36711	1.34118	2.05606	1.4153	1.46086	1.34189	1.02227	2.97331	1.39613	1.29818	1.41688	1.37739	1.25107	1.24769	3.15652	1.37886	1.29859	1.29341	1.2608	3.76388	3.17534	3.42308	1.33596	3.05346	3.55498	1.38164	3.74609	3.59231	1.30338	1.35615	3.10807	1.40547	1.29704	1.43589	1.37247	1.36442	1.31882	1.42732				1.29144	1.39994
	1.36776	1.34198	2.22442	1.41718	1.4666	1.34353	1.0234	2.97516	1.40647	1.29949	1.41822	1.38047	1.25173	1.24869	3.15818	1.38187	1.29904	1.29355	1.26103	3.77947	3.46172	3.45447	1.33621	3.13258	3.55576	1.38552	3.74805	3.61936	1.30535	1.35676	3.12876	1.40855	1.29712	1.5365	1.39082	1.36619	1.32264	1.43256				1.29181	1.41083
	1.3719	1.34447	2.35105	1.42005	1.47632	1.34457	1.02372	2.98837	1.43082	1.30078	1.43301	1.38389	1.25356	1.24875	3.20025	1.38565	1.30054	1.29412	1.26107	3.82526	3.65241	3.45575	1.33894	3.19657	3.5785	1.41243	3.82772	3.63585	1.30564	1.35929	3.13783	1.41108	1.29849	2.17178	1.46848	1.36691	1.32338	1.43399				1.29441	1.44815
	1.374	1.34605	2.51833	1.42158	1.50176	1.34458	1.02375	3.10858	1.43239	1.30448	1.43487	1.39761	1.25441	1.24909	3.21802	1.39841	1.301	1.29414	1.26124	3.82703	4.03293	3.47149	1.34046	3.2595	3.64982	1.41561	3.98424	3.639	1.30791	1.36012	3.17079	1.41385	1.30001	2.76787	2.23402	1.36724	1.3239	1.43797				1.29537	1.45147
	1.37928	1.34763	2.61953	1.42536	1.51696	1.34555	1.02445	3.18932	1.43457	1.30551	1.44603	1.39942	1.25619	1.25136	3.2889	1.40041	1.3011	1.29426	1.26133	3.86819	4.21848	3.67355	1.34143	3.26563	3.66369	1.41936	4.03002	3.82693	1.30836	1.37834	3.19402	1.4227	1.30274	2.88649	2.86419	1.38034	1.32682	1.4388				1.2962	1.58684
	1.37984	1.34877	2.6531	1.43177	1.55193	1.3464	1.02452	3.24605	1.43693	1.3098	1.45944	1.40347	1.25635	1.2528	3.33224	1.40395	1.30297	1.29449	1.26143	3.90022	4.28897	3.78168	1.34782	3.34644	3.66853	1.41994	4.08871	3.91806	1.31035	1.3871	3.22072	1.43428	1.30288	3.36583	2.99074	1.38283	1.32863	1.4569				1.30117	2.31768
	1.38345	1.35042	2.72856	1.43498	1.55567	1.34652	1.02553	3.33902	1.44031	1.31033	1.47156	1.42423	1.25654	1.25333	3.35061	1.4057	1.30381	1.29623	1.26281	3.93422	4.48802	3.80318	1.35022	3.38482	3.68584	1.42203	4.10234	3.92241	1.3114	1.39648	3.27765	1.435	1.31055	3.37008	3.22822	1.39015	1.33075	1.49438				1.30188	2.34607
	1.38347	1.35713	3.07859	1.45228	1.56787	1.3519	1.02592	3.38234	1.44639	1.31494	1.4845	1.42731	1.25678	1.25371	3.62004	1.40598	1.30398	1.2976	1.26299	3.94538	4.55316	3.84137	1.35591	3.41473	3.69879	1.43727	4.11098	3.93966	1.31186	1.39883	3.32127	1.43807	1.31834	3.46222	3.52272	1.39561	1.34041	1.5186				1.30839	3.08052
	1.38452	1.36004	3.19983	1.45434	1.60357	1.3531	1.02595	3.43608	1.44975	1.31499	1.49373	1.43112	1.25897	1.25435	3.6418	1.40613	1.30577	1.2982	1.26301	3.96601	4.98865	3.88452	1.35821	3.5598	3.75976	1.46044	4.12274	4.09691	1.31269	1.40804	3.32194	1.44061	1.32069	3.5004	3.58528	1.40037	1.34576	1.53368				1.30967	3.2374
	1.38862	1.36007	3.71456	1.45455	1.64845	1.35671	1.02619	3.57858	1.46549	1.31786	1.50143	1.43419	1.26104	1.25464	3.65454	1.41387	1.30734	1.29912	1.26318	3.9917	5.13942	3.89572	1.35889	3.6431	3.82022	1.51609	4.34083	4.17592	1.31398	1.41799	3.3738	1.4434	1.32307	3.52847	3.674	1.40092	1.35346	1.72437				1.31056	3.24258
	1.38921	1.3665	3.74963	1.50512	1.71725	1.35689	1.02694	3.58842	1.46731	1.31908	1.50315	1.44226	1.26114	1.25532	3.7147	1.4208	1.30797	1.30102	1.26365	4.02974	5.33577	3.92206	1.37545	3.6643	3.82032	1.64725	4.35243	4.24777	1.32263	1.4271	3.51591	1.44385	1.32309	3.75758	4.07365	1.42577	1.3539	2.04736				1.31359	3.46213
	1.39192	1.36832	3.79709	1.50569	1.90575	1.36336	1.0272	3.59337	1.55187	1.31929	1.50511	1.45879	1.26116	1.2556	3.8433	1.42246	1.30844	1.30155	1.26544	4.04336		3.96195	1.37557	3.67747	3.86457	2.32024	4.45155	4.37126	1.3237	1.43415	3.5168	1.45512	1.33369	3.86821	4.64086	1.43045	1.35823	2.10613				1.32014	3.48996
	1.39584	1.37434	3.97793	1.53181	2.33817	1.36367	1.02731	3.60925	1.61423	1.32281	1.55477	1.47746	1.26126	1.25629	3.88864	1.43612	1.30874	1.30187	1.26789	4.1053		3.97763	1.378	3.70376	3.86674	3.38074	4.59551	4.37855	1.32397	1.43646	3.64019	1.46901	1.33574	4.00196	4.72141	1.46634	1.36997	2.73407				1.3284	3.52837
	1.39836	1.37455	4.03365	1.55515	2.55705	1.36472	1.02771	3.61595	1.90046	1.3233	1.55704	1.48351	1.26193	1.25764	3.91506	1.44197	1.31236	1.30201	1.26977	4.17295		4.17751	1.38378	3.70479	3.98132	3.44858	4.88963	4.41306	1.32838	3.37863	3.66313	1.47525	1.34982	4.15548	5.00292	1.54837	1.37127	3.37114				1.32868	3.55295
	1.39953	1.37777	4.32336	1.73576	3.61758	1.37182	1.02909	3.64449	1.92357	1.32398	1.76127	1.53266	1.2623	1.26338	3.9554	1.4423	1.31423	1.30381	1.27057	4.25785		4.18434	1.39828	3.71984	3.99322	3.54602	4.90419	4.58908	1.32885	3.59346	3.68552	1.49849	1.35321	4.17338	5.00763	1.73664	1.38173	3.3934				1.33033	3.64374
	1.4012	1.37909	4.53552	1.82079	3.7023	1.37339	1.03078	3.7293	3.00823	1.32511	1.83003	1.54989	1.26399	1.26376	3.96214	1.44386	1.3154	1.30417	1.27197	4.26298		4.19514	1.40753	3.75823	4.04401	3.60597	4.93611	4.70012	1.32917	4.85739	3.75757	1.59064	1.36373	4.58157	6.75591	3.40934	1.3978	3.46355				1.3361	3.6595
	1.40257	1.38337	4.61773	1.82568	3.78136	1.38295	1.03129	3.73774	3.10678	1.32791	2.01566	1.63562	1.26449	1.26411	4.05422	1.44566	1.31775	1.3053	1.27226	4.28537		4.35271	1.43689	3.84447	4.13904	4.09379	5.12916	4.74652	1.32938		3.77395	1.59957	1.37642	5.3399		3.44763	1.43056	3.48588				1.33959	3.661
	1.40821	1.38467	4.71461	1.89851	3.97016	1.38366	1.03503	3.90059	3.28988	1.33126	2.0207	1.8013	1.26578	1.26456	4.21931	1.45144	1.31793	1.31122	1.27291	4.31683		4.51855	1.45564	3.89137	4.29692	4.51555	5.23689	4.75126	1.32943		3.8778	1.98436	1.37826	6.34191		3.51808	1.51434	3.92166				1.34137	3.77422
	1.41054	1.3869	4.75178	3.77742	4.14529	1.38874	1.04159	3.95221	3.83007	1.33228	2.15505	3.51255	1.26645	1.26559	4.26773	1.45662	1.31856	1.31154	1.27312	4.32941		4.61728	1.59937	4.10575	4.52297	5.33602	5.50989	5.19376	1.3302		3.94	2.12528	1.38235			3.53304	2.98947	3.93273				1.34351	4.04091
	1.41902	1.39187	4.93575	4.21322	4.39628	1.39508		4.02507	3.8997	1.33494	3.23122	3.56542	1.26771	1.2677	4.49904	1.52919	1.31869	1.31261	1.27474	4.4036		4.84872	1.63503	4.22487	4.56316	5.82497	5.80964	5.26997	1.33424		3.95454	3.26117	1.38436			3.53399		4.39062				1.3476	4.40076
	1.42338	1.39302	5.56141	5.26509	4.91253	1.39642		4.18121	4.01374	1.33955	3.46885	3.68257	1.26815	1.26964	4.51809	1.53421	1.31876	1.31429	1.27543	4.40656		4.90417	3.07	4.84141	5.23561		6.84832	5.75738	1.33436		3.98255	3.46244	1.42167			3.71696		4.39806				1.35088	4.47057
	1.42942	1.395	6.54095	5.58027		1.40183		4.27539	4.47422	1.34657	3.70404	3.7136	1.27217	1.27027	4.56096	1.69796	1.31914	1.31484	1.27667	4.64741		5.60242	3.87688	5.18853	5.56653		7.22407	5.84129	1.33523		3.99187	3.79602				4.07028		4.45919				1.35889	4.70257
	1.43423	1.39848	7.03011	5.97819		1.41311		4.32934	4.49339	1.34657	4.69726	3.73015	1.27274	1.27147	4.57883	1.85605	1.31944	1.31748	1.27731	4.78798		6.61157	4.24568	5.34626				6.87063	1.33605		4.04416	4.27083				5.18507		4.70843				1.39652	4.94038
	1.44264	1.40217				1.42588		4.54328	4.55656	1.3498	4.76282	3.9164	1.27364	1.27223	4.64917	2.26349	1.31957	1.32078	1.27757	4.91593									1.33986		4.0711					5.24546		6.57088				1.41891	8.19751
	1.45226	1.40243				1.42854		4.54406	4.87352	1.3512	4.7662	4.18058	1.27631	1.27313	5.03989	3.03062	1.31978	1.32682	1.27831	5.0977									1.34318		4.07699					5.43626		7.65122				1.45518
	1.45944	1.40298				1.4367		4.69119	5.06446	1.3514	5.27692	4.79583	1.2765	1.27549	5.07433	3.38332	1.32076	1.33036	1.27899	5.22315									1.3496		4.11376											1.46138
	1.46209	1.40712				1.44622		4.6919	5.71768	1.35175		4.83151	1.27717	1.27781	5.17277	3.41866	1.32162	1.33635	1.27963	5.52502									1.37027		4.12379											1.50067
	1.46861	1.40931				1.44894		4.70242	5.73522	1.35306		5.03485	1.27892	1.28407	5.67649	3.44559	1.32232	1.33937	1.28196	5.66736									1.37573		4.26242											1.82205
	1.47157	1.41621				1.45185		4.85924	6.78083	1.35385			1.27933	1.28412	5.72512	3.61057	1.32464	1.34006	1.28392	6.01198									1.38136		4.39084											1.93066
	1.48305	1.42347				1.46252		5.36437	7.44533	1.35406			1.27954	1.2892	6.03899	3.67803	1.32687	1.3408	1.28452	6.23113									1.38669		4.58681											2.19735
	1.49259	1.42751				1.46467		5.37966		1.35407			1.28089	1.29059	6.43569	3.80653	1.32724	1.34398	1.28546	8.37261									1.39203		4.69419											2.60722
	1.50897	1.42864				1.4767		5.39929		1.35532			1.2811	1.29084		3.90144	1.32852	1.35199	1.28643										1.39291		4.98798											4.61752
	1.53671	1.42886				1.49202		6.12123		1.35816			1.28166	1.29106		3.95272	1.32976	1.35269	1.28732										1.39484		5.22009											5.72922
	1.56053	1.42944				1.5174		6.39357		1.36151			1.28319	1.29135		4.23521	1.33069	1.35441	1.29081										1.39704		5.2576											6.04589
	1.56817	1.43144				1.5751				1.3626			1.28421	1.29412		4.40971	1.3308	1.35681	1.29095										1.40096		5.3026											7.37302
	1.73774	1.43225				1.66593				1.36483			1.28484	1.29597		4.44742	1.33098	1.3581	1.29175										1.40149		5.42718
	1.83846	1.44336				4.33094				1.36658			1.28533	1.29993		4.89943	1.33285	1.35817	1.29208										1.40485		5.87886
	2.26487	1.44771				5.22972				1.36974			1.28611	1.30006		5.06563	1.33332	1.35999	1.29314										1.40732
	2.48701	1.46055				6.50872				1.37127			1.28651	1.30227		5.12269	1.33511	1.36032	1.30338										1.41038
	2.58166	1.4711								1.37322			1.28718	1.30582		5.1456	1.33547	1.36514	1.30386										1.41169
	4.12233	1.49823								1.37332			1.2887	1.30621		5.34073	1.33759	1.36644	1.30482										1.43907
	4.62466	1.65618								1.37976			1.29269	1.31155		6.27896	1.34332	1.3709	1.30587										1.44697
	5.01935	1.75458								1.38085			1.29447	1.31659		7.71316	1.34431	1.3715	1.3074										1.4548
		1.79604								1.38628			1.29537	1.31756			1.3463	1.37251	1.30935										1.4566
		2.97171								1.39357			1.3004	1.31781			1.34671	1.37301	1.31053										1.46108
		3.0128								1.39871			1.30059	1.31888			1.35004	1.37488	1.31128										1.51536
		3.31443								1.40648			1.30096	1.33293			1.35122	1.37516	1.31245										1.5156
		3.57586								1.40875			1.30165	1.33493			1.35204	1.37524	1.31646										1.53129
		3.75618								1.40898			1.30183	1.33494			1.35437	1.37738	1.31712										1.54813
		4.62347								1.41			1.30185	1.33656			1.35448	1.3837	1.32129										1.77117
		5.39709								1.41174			1.30194	1.34163			1.35511	1.38426	1.32264										1.96681
										1.41515			1.30349	1.35258			1.35739	1.3923	1.32325										2.05509
										1.43035			1.30382	1.3528			1.35815	1.404	1.32554										2.05843
										1.44748			1.30431	1.35534			1.35861	1.40885	1.33154										2.43277
										1.45415			1.30473	1.35863			1.35882	1.41103	1.33339										3.01157
										1.46361			1.30477	1.36222			1.36211	1.41708	1.33493										3.05209
										1.47211			1.30722	1.36988			1.36333	1.4183	1.33743										3.23634
										1.51234			1.30881	1.37099			1.3653	1.41836	1.33759										3.57896
										1.53176			1.30932	1.37723			1.37017	1.42339	1.34331										3.88888
										1.57179			1.31099	1.3814			1.37292	1.43271	1.34451										4.13689
										1.58704			1.31174	1.39527			1.37614	1.43628	1.34485										4.16863
										1.62954			1.31224	1.39688			1.37778	1.45329	1.34488										4.83116
										1.63213			1.31399	1.40925			1.38243	1.46454	1.34577										5.03384
										1.64712			1.31765	1.41174			1.38382	1.47364	1.3495										5.66366
										1.76497			1.31782	1.45102			1.39317	1.48471	1.35178										5.70408
										1.82105			1.31823	1.45917			1.39409	1.49796	1.35317										5.74668
										1.87226			1.31953	1.46803			1.39684	1.50581	1.35435										6.91857
										1.95861			1.3196	1.50732			1.39888	1.5443	1.35489
										2.02468			1.31973	1.52978			1.40104	1.68085	1.35545
										2.17737			1.3214	1.57583			1.4018	1.90131	1.36271
										2.1989			1.32201	1.58266			1.40277	2.02856	1.37236
										2.52877			1.32261	1.58981			1.40417	2.11619	1.37458
										2.58234			1.32499	1.61993			1.4058	3.21666	1.37515
										2.83069			1.32564	1.6644			1.40799	3.27741	1.3754
										2.94797			1.32636	1.66576			1.40942	3.70876	1.38005
										3.15561			1.3265	1.66726			1.42045	4.14038	1.38166
										3.17329			1.32748	1.7199			1.42183	4.18293	1.38195
										3.26995			1.32834	1.73211			1.43596	4.33812	1.38579
										3.28174			1.33087	2.21102			1.44215	7.60633	1.38775
										3.32371			1.33135	2.27219			1.44615	7.95328	1.38797
										3.55048			1.33269	2.58717			1.46126		1.39012
										3.59533			1.33439	2.68931			1.48784		1.3936
										3.79763			1.33546	2.81975			1.52973		1.40314
										3.89796			1.33623	3.01512			1.60655		1.4059
										3.90742			1.3369	3.07491			1.67571		1.40733
										3.99585			1.33741	3.19267			1.6785		1.41145
										4.27972			1.33915	3.19602			3.08781		1.41351
										4.4073			1.34055	3.22367			3.40201		1.43571
										4.56237			1.34096	3.29972					1.47987
										4.7233			1.34214	3.32464					1.48222
										4.95348			1.34395	3.3273					1.52011
										5.79423			1.34475	3.39605					1.53248
										6.3521			1.34486	3.40959					1.60462
													1.34625	3.47642					1.67977
													1.35975	3.58189					2.54722
													1.36187	3.58963					2.554
													1.36509	3.59736					2.80744
													1.36598	3.78067					2.86978
													1.36789	3.82804					2.91393
													1.37237	3.84885					2.99678
													1.3785	3.92082					3.11776
													1.37936	3.92717					3.29107
													1.38098	3.93104					3.37015
													1.38183	3.93498					3.40903
													1.39624	3.95561					3.43904
													1.4023	4.07198					3.49397
													1.41943	4.18857					3.76519
													1.4241	4.42068					3.83086
													1.42628	4.50814					3.91282
													1.42678	4.51264					4.15231
													1.42976	4.52946					4.60074
													1.43084	4.67866					4.78586
													1.52872	5.2237					4.9608
													1.53566	5.92595					5.23201
													1.54397	6.53811					6.13345
													1.55974	7.08215					6.59217
													1.57327						9.20702
													1.88884
													3.20159
													3.39708
													3.40829
													3.69269
													3.9416
													4.10753
													4.35674
													4.61177
													4.98709
													5.22266
[truncated: 46 more columns]

## Sheet: Fig1e - Coefficient Variation
MFI	Type									Overall	MFI	Type				CK21	CK22	CK23	CK24	CK25	CK26	CK311	CK312	CK313	CK314	CK315	CK316	CK317	CK318	CK319	CK320	CK321	CK322	CK411	CK412	CK413	CK414	CK415	CK416	CK417	CK418	CK419	CK420	CK421	CK422	CK423	CK424	CK425	CK426
999.629	CK2	1351.16	CK3	1141.17	CK4	849.796	CK5	804.463	CK6		999.629	CK2			n	133	213	229	128	194	157	256	252	225	232	239	223	180	222	213	294	239	225	100	208	130	129	63	124	141	125	150	128	127	121	144	98	182	128
1001.1	CK2	1313.65	CK3	1182.49	CK4	961.067	CK5	875.535	CK6		1001.1	CK2			Mean	1174.62	916.283	994.987	939.115	774.849	1135.96	1335.88	1157.41	1218.07	973.952	1080.91	1285.25	1259.73	716.722	1139.39	1211.42	1175.78	929.428	1080.09	563.103	643.437	1096.82	981.428	948.224	890.945	910.515	968.077	854.307	928.743	700.48	860.995	828.05	424.157	932.88
956.91	CK2	1368.51	CK3	1077.78	CK4	727.88	CK5	1021.54	CK6		956.91	CK2			SD	166.758	188.246	202.796	173.936	224.68	165.715	154.427	207.738	176.665	218.179	177.889	176.999	178.282	188.281	218.814	177.597	161.167	290.581	142.429	145.664	201.14	163.914	144.973	167.386	179.874	122.173	172.719	172.327	112.477	168.976	119.694	125.389	131.114	131.78
995.142	CK2	1319.42	CK3	1148.34	CK4	1010.93	CK5	1184.72	CK6		995.142	CK2			CV	0.141968	0.205445	0.203818	0.185213	0.289966	0.145881	0.1156	0.179485	0.145037	0.224014	0.164574	0.137716	0.141524	0.262697	0.192044	0.146603	0.137072	0.312645	0.131868	0.25868	0.312602	0.149445	0.147717	0.176526	0.201892	0.13418	0.178414	0.201715	0.121106	0.241229	0.139019	0.151427	0.309118	0.141262
1165.76	CK2	1251.68	CK3	1255.56	CK4	978.267	CK5	965.56	CK6		1165.76	CK2
1157.7	CK2	1331.39	CK3	929.457	CK4	780.449	CK5	1066.62	CK6		1157.7	CK2
1066.48	CK2	1453.36	CK3	906.895	CK4	794.656	CK5	702.157	CK6		1066.48	CK2
1203.36	CK2	1515.03	CK3	766.046	CK4	878.047	CK5	964.734	CK6		1203.36	CK2
1128.13	CK2	1384.52	CK3	1126.06	CK4	881.252	CK5	915.312	CK6		1128.13	CK2
1159.05	CK2	1452.18	CK3	1048.6	CK4	970.724	CK5	686.662	CK6		1159.05	CK2
1111.51	CK2	1361.62	CK3	1070.05	CK4	864.03	CK5	869.021	CK6		1111.51	CK2
1228.48	CK2	1468.43	CK3	1106.82	CK4	831.945	CK5	957.903	CK6		1228.48	CK2
1179.73	CK2	1442.07	CK3	1220.5	CK4	865.232	CK5	754.024	CK6		1179.73	CK2
1267.44	CK2	1624.31	CK3	1085.54	CK4	902.05	CK5	623.242	CK6		1267.44	CK2
1310.53	CK2	1510.69	CK3	1123.02	CK4	907.579	CK5	668.313	CK6		1310.53	CK2
919.751	CK2	1613.35	CK3	1331.55	CK4	812.04	CK5	902.272	CK6		919.751	CK2
1150.73	CK2	1233.15	CK3	1404.33	CK4	971.558	CK5	853.814	CK6		1150.73	CK2
1206.58	CK2	1254.7	CK3	1161.5	CK4	774.584	CK5	1103.94	CK6		1206.58	CK2
1142.45	CK2	1532.6	CK3	764.318	CK4	937.027	CK5	883.122	CK6		1142.45	CK2
1032.72	CK2	1506.43	CK3	1288.19	CK4	758.491	CK5	1040.38	CK6		1032.72	CK2
1340.09	CK2	1088.97	CK3	1208.97	CK4	848.233	CK5	796.105	CK6		1340.09	CK2
1149.76	CK2	1460.86	CK3	1183.37	CK4	920.744	CK5	814.782	CK6		1149.76	CK2
1379.24	CK2	1411.83	CK3	1277.28	CK4	706.7	CK5	958.61	CK6		1379.24	CK2
1201.08	CK2	1479.75	CK3	1117.87	CK4	716.343	CK5	630.938	CK6		1201.08	CK2
1309.72	CK2	1549.94	CK3	1125.06	CK4	691.837	CK5	567.442	CK6		1309.72	CK2
1116.67	CK2	1379.88	CK3	1157.99	CK4	738.537	CK5	548.568	CK6		1116.67	CK2
1339.12	CK2	1484.98	CK3	1137.57	CK4	1006.45	CK5	910.273	CK6		1339.12	CK2
1150.34	CK2	1295.1	CK3	1321.05	CK4	771.971	CK5	814.321	CK6		1150.34	CK2
1157.96	CK2	1631.03	CK3	1028.6	CK4	727.786	CK5	905.146	CK6		1157.96	CK2
1230.46	CK2	1670.8	CK3	1031.97	CK4	850.559	CK5	770.57	CK6		1230.46	CK2
1015.58	CK2	1433.9	CK3	1084.98	CK4	909.115	CK5	757.555	CK6		1015.58	CK2
1154.25	CK2	1478.89	CK3	1014.69	CK4	959.096	CK5	741.883	CK6		1154.25	CK2
1157.03	CK2	1457.49	CK3	1106.53	CK4	868.259	CK5	727.242	CK6		1157.03	CK2
1379.14	CK2	1473.52	CK3	1303.29	CK4	882.851	CK5	901.954	CK6		1379.14	CK2
1494.47	CK2	1669.43	CK3	1215.91	CK4	966.103	CK5	912.627	CK6		1494.47	CK2
1416.31	CK2	1556.89	CK3	1200.14	CK4	991.839	CK5	799.827	CK6		1416.31	CK2
1575.2	CK2	1361.17	CK3	1186.86	CK4	892.722	CK5	792.771	CK6		1575.2	CK2
1352.38	CK2	1683.18	CK3	1349.72	CK4	911.877	CK5	543.197	CK6		1352.38	CK2
1136.97	CK2	1339.17	CK3	1196.9	CK4	821.343	CK5	730.598	CK6		1136.97	CK2
1327.99	CK2	1491.96	CK3	1381.24	CK4	794.138	CK5	778.623	CK6		1327.99	CK2
1106.94	CK2	1228.93	CK3	913.221	CK4	814.306	CK5	543.539	CK6		1106.94	CK2
1280.55	CK2	1056.83	CK3	903.927	CK4	814.133	CK5	661.562	CK6		1280.55	CK2
1118.48	CK2	1354.66	CK3	1072.99	CK4	931.758	CK5	609.555	CK6		1118.48	CK2
1223.87	CK2	1313.27	CK3	915.207	CK4	678.431	CK5	629.145	CK6		1223.87	CK2
1217.55	CK2	1376.88	CK3	977.927	CK4	682.838	CK5	695.658	CK6		1217.55	CK2
908.49	CK2	1452.17	CK3	1176.29	CK4	593.319	CK5	740.691	CK6		908.49	CK2
1083.77	CK2	1256.48	CK3	1215.86	CK4	744.591	CK5	766.325	CK6		1083.77	CK2
669.615	CK2	1378.86	CK3	1081.19	CK4	706.023	CK5	863.357	CK6		669.615	CK2
812.405	CK2	1048.05	CK3	1203.07	CK4	745.932	CK5	789.391	CK6		812.405	CK2
903.376	CK2	1495.28	CK3	1041.55	CK4	733.834	CK5	938.827	CK6		903.376	CK2
986.891	CK2	1371.39	CK3	814.102	CK4	854.824	CK5	797.947	CK6		986.891	CK2
1093.98	CK2	1327.91	CK3	1191.27	CK4	868.491	CK5	813.522	CK6		1093.98	CK2
1299.66	CK2	1287.77	CK3	1084.19	CK4	709.101	CK5	875.476	CK6		1299.66	CK2
913.072	CK2	1405.03	CK3	943.263	CK4	842.15	CK5	810.582	CK6		913.072	CK2
1142.51	CK2	1464.94	CK3	1006.74	CK4	748.883	CK5	803.745	CK6		1142.51	CK2
1333.61	CK2	1437.03	CK3	1018.88	CK4	866.443	CK5	833.636	CK6		1333.61	CK2
1182.73	CK2	1514.43	CK3	1029.49	CK4	903.884	CK5	869.844	CK6		1182.73	CK2
1246.28	CK2	1188.61	CK3	877.005	CK4	712.199	CK5	649.963	CK6		1246.28	CK2
1194.18	CK2	1219.88	CK3	1009.13	CK4	711.989	CK5	790.985	CK6		1194.18	CK2
1175.62	CK2	1137.75	CK3	993.315	CK4	895.702	CK5	720.728	CK6		1175.62	CK2
1080.41	CK2	1444.84	CK3	860.696	CK4	883.705	CK5	884.677	CK6		1080.41	CK2
1036	CK2	1253	CK3	950.069	CK4	811.7	CK5	636.139	CK6		1036	CK2
1555.37	CK2	1302.76	CK3	1151.47	CK4	898.649	CK5	682.238	CK6		1555.37	CK2
1310.7	CK2	1356.81	CK3	1069.58	CK4	901.581	CK5	1016.23	CK6		1310.7	CK2
1351.01	CK2	1385.16	CK3	1116.8	CK4	790.713	CK5	813.916	CK6		1351.01	CK2
1477.26	CK2	1358.47	CK3	1156.86	CK4	649.826	CK5	905.919	CK6		1477.26	CK2
1307.4	CK2	1269.57	CK3	836.345	CK4	749.904	CK5	763.253	CK6		1307.4	CK2
1273.21	CK2	1198.15	CK3	786.781	CK4	840.56	CK5	720.986	CK6		1273.21	CK2
1312.96	CK2	1124.95	CK3	1147.55	CK4	752.404	CK5	605.784	CK6		1312.96	CK2
1554.82	CK2	1478.68	CK3	1034.19	CK4	824.345	CK5	617.514	CK6		1554.82	CK2
896.536	CK2	1209.78	CK3	1057.86	CK4	806.221	CK5	580.807	CK6		896.536	CK2
819.855	CK2	1382.07	CK3	1241.26	CK4	790.537	CK5	956.911	CK6		819.855	CK2
851.806	CK2	1065.17	CK3	1269.29	CK4	828.646	CK5	919.719	CK6		851.806	CK2
1158.31	CK2	1335.17	CK3	1151.19	CK4	674.473	CK5	1177.79	CK6		1158.31	CK2
1083.4	CK2	1496.09	CK3	1201.76	CK4	726.323	CK5	952.655	CK6		1083.4	CK2
1098.87	CK2	956.862	CK3	971.803	CK4	710.49	CK5	1049.95	CK6		1098.87	CK2
1223.48	CK2	1554.48	CK3	972.644	CK4	623.127	CK5	926.41	CK6		1223.48	CK2
1229.21	CK2	1393.66	CK3	1025.12	CK4	620.16	CK5	831.072	CK6		1229.21	CK2
1197.03	CK2	1282.69	CK3	1048.97	CK4	597.16	CK5	770.893	CK6		1197.03	CK2
1201.95	CK2	1326.53	CK3	963.878	CK4	866.083	CK5	902.935	CK6		1201.95	CK2
1143.98	CK2	1369.21	CK3	935.048	CK4	823.686	CK5	727.764	CK6		1143.98	CK2
1189.42	CK2	1347.97	CK3	1175.7	CK4	668.304	CK5	878.072	CK6		1189.42	CK2
1345	CK2	1063.6	CK3	1046.51	CK4	949.192	CK5	915.924	CK6		1345	CK2
1311.85	CK2	1302.19	CK3	1107.06	CK4	957.913	CK5	849.162	CK6		1311.85	CK2
1310.03	CK2	1495.18	CK3	1138.18	CK4	756.374	CK5	853.892	CK6		1310.03	CK2
1245.42	CK2	1330.41	CK3	1097.5	CK4	688.619	CK5	1080.86	CK6		1245.42	CK2
1364.93	CK2	1373.71	CK3	811.484	CK4	652.845	CK5	850.503	CK6		1364.93	CK2
1078.86	CK2	1362.67	CK3	831.858	CK4	697.612	CK5	749.34	CK6		1078.86	CK2
1285.38	CK2	1145.48	CK3	880.346	CK4	677.584	CK5	1105.57	CK6		1285.38	CK2
1436.32	CK2	1180.82	CK3	975.518	CK4	760.425	CK5	1025.62	CK6		1436.32	CK2
1263.99	CK2	1120.6	CK3	1079.33	CK4	977.417	CK5	980.564	CK6		1263.99	CK2
948.602	CK2	1249.67	CK3	871.867	CK4	1044.48	CK5	975.133	CK6		948.602	CK2
1252.64	CK2	1272.53	CK3	951.675	CK4	806.199	CK5	1009.81	CK6		1252.64	CK2
966.018	CK2	1383.67	CK3	946.517	CK4	887.581	CK5	1004.46	CK6		966.018	CK2
1393.83	CK2	1165.37	CK3	995.147	CK4	793.234	CK5	899.149	CK6		1393.83	CK2
1226.73	CK2	1316.84	CK3	1228.24	CK4	831.527	CK5	750.071	CK6		1226.73	CK2
1276.93	CK2	1379.48	CK3	1209.89	CK4	745.295	CK5	930.552	CK6		1276.93	CK2
1397.08	CK2	1278.11	CK3	1037.15	CK4	717.464	CK5	902.725	CK6		1397.08	CK2
1490.86	CK2	1550.53	CK3	1231.22	CK4	730.183	CK5	882.032	CK6		1490.86	CK2
1300.12	CK2	1562.97	CK3	1207.82	CK4	770.101	CK5	949.733	CK6		1300.12	CK2
1121.98	CK2	1433.22	CK3	360.494	CK4	763.25	CK5	707.128	CK6		1121.98	CK2
956.994	CK2	1342.78	CK3	595.164	CK4	709.556	CK5	971.715	CK6		956.994	CK2
997.964	CK2	1476.28	CK3	486.887	CK4	761.726	CK5	746.861	CK6		997.964	CK2
1386.2	CK2	966.565	CK3	541.376	CK4	724.179	CK5	1149.07	CK6		1386.2	CK2
1266.82	CK2	1311.53	CK3	638.904	CK4	794.294	CK5	996.862	CK6		1266.82	CK2
1289.59	CK2	1283.81	CK3	598.32	CK4	687.445	CK5	1145.01	CK6		1289.59	CK2
1165.11	CK2	1215.17	CK3	472.551	CK4	880.23	CK5	910.607	CK6		1165.11	CK2
1404.21	CK2	1508.89	CK3	624.08	CK4	840.826	CK5	830.66	CK6		1404.21	CK2
1231.16	CK2	1194.78	CK3	455.439	CK4	815.104	CK5	815.17	CK6		1231.16	CK2
1184.62	CK2	1203.05	CK3	464.34	CK4	953.156	CK5	710.239	CK6		1184.62	CK2
1154.3	CK2	1239.05	CK3	635.915	CK4	828.028	CK5	771.568	CK6		1154.3	CK2
1059.28	CK2	1313.01	CK3	511.653	CK4	877.982	CK5	990.948	CK6		1059.28	CK2
821.408	CK2	1683.27	CK3	494.306	CK4	922.919	CK5	762.828	CK6		821.408	CK2
1058.44	CK2	1724.5	CK3	470.657	CK4	1000.78	CK5	774.149	CK6		1058.44	CK2
1130.42	CK2	1425.17	CK3	460.7	CK4	1025.79	CK5	742.041	CK6		1130.42	CK2
1084.65	CK2	1094.15	CK3	470.072	CK4	944	CK5	892.133	CK6		1084.65	CK2
957.252	CK2	1158.8	CK3	865.736	CK4	742	CK5	570.942	CK6		957.252	CK2
1128.73	CK2	1791.93	CK3	471.664	CK4	888.263	CK5	666.35	CK6		1128.73	CK2
907.743	CK2	1619.33	CK3	880.063	CK4	865.767	CK5	392.061	CK6		907.743	CK2
1071.93	CK2	1394.15	CK3	844.62	CK4	855.344	CK5	389.03	CK6		1071.93	CK2
1279.92	CK2	1301.68	CK3	435.754	CK4	715.839	CK5	800.466	CK6		1279.92	CK2
1188.35	CK2	1214.21	CK3	402.915	CK4	652.851	CK5	398.133	CK6		1188.35	CK2
1233.06	CK2	1283.54	CK3	392.786	CK4	1156.55	CK5	312.884	CK6		1233.06	CK2
1186.48	CK2	1242.15	CK3	455.555	CK4	1105.89	CK5	605.603	CK6		1186.48	CK2
1088.66	CK2	1195.06	CK3	457.42	CK4	1123.52	CK5	935.901	CK6		1088.66	CK2
1259.35	CK2	1161.52	CK3	483.009	CK4	919.576	CK5	1177.87	CK6		1259.35	CK2
1192.39	CK2	1301.61	CK3	524.338	CK4	1100.27	CK5	1036.29	CK6		1192.39	CK2
1203.4	CK2	1217.14	CK3	456.128	CK4	899.328	CK5	563.986	CK6		1203.4	CK2
1214.56	CK2	1240.47	CK3	688.904	CK4	1090.41	CK5	415.595	CK6		1214.56	CK2
1175.64	CK2	1294.04	CK3	712.977	CK4	1017.37	CK5	453.447	CK6		1175.64	CK2
1188	CK2	1447	CK3	543.931	CK4	701.575	CK5	376.872	CK6		1188	CK2
777.627	CK2	1307.03	CK3	551.155	CK4	931.191	CK5	394.834	CK6		777.627	CK2
949.955	CK2	1157.84	CK3	489.313	CK4	1005.89	CK5	545.506	CK6		949.955	CK2
554.064	CK2	988.928	CK3	491.39	CK4	1093.84	CK5	523.974	CK6		554.064	CK2
794.313	CK2	1158.13	CK3	481.816	CK4	975.897	CK5	644.853	CK6		794.313	CK2
725.862	CK2	1300.19	CK3	500.469	CK4	710.192	CK5	468.51	CK6		725.862	CK2
1012.33	CK2	1442.77	CK3	512.148	CK4	956.593	CK5	572.617	CK6		1012.33	CK2
1092	CK2	1281.75	CK3	476.967	CK4	990.189	CK5	418.952	CK6		1092	CK2
1074.13	CK2	1329.04	CK3	872.833	CK4	995.007	CK5	890.155	CK6		1074.13	CK2
572.233	CK2	1349.13	CK3	362.018	CK4	1045	CK5	948.047	CK6		572.233	CK2
1149.4	CK2	1300.6	CK3	429.377	CK4	774.255	CK5	624.057	CK6		1149.4	CK2
861.486	CK2	1289.68	CK3	481.505	CK4	987.422	CK5	1093.99	CK6		861.486	CK2
940.821	CK2	1322.78	CK3	731.508	CK4	873.605	CK5	1166.84	CK6		940.821	CK2
838.713	CK2	1582.08	CK3	488.024	CK4	991.092	CK5	1069.14	CK6		838.713	CK2
774.931	CK2	1273.08	CK3	546.694	CK4	991.443	CK5	1002.56	CK6		774.931	CK2
471.232	CK2	1283.43	CK3	492.968	CK4	873.049	CK5	836.836	CK6		471.232	CK2
914.066	CK2	1289.75	CK3	492.58	CK4	1012.51	CK5	840.159	CK6		914.066	CK2
515.848	CK2	1291.92	CK3	486.134	CK4	1064.16	CK5	556.17	CK6		515.848	CK2
596.754	CK2	1393.46	CK3	642.59	CK4	982.701	CK5	541.147	CK6		596.754	CK2
554.915	CK2	1518.34	CK3	595.545	CK4	963.474	CK5	1020.51	CK6		554.915	CK2
636.945	CK2	1237.64	CK3	798.758	CK4	964.916	CK5	756.906	CK6		636.945	CK2
696.285	CK2	1460.24	CK3	666.263	CK4	991.489	CK5	966.551	CK6		696.285	CK2
1170.13	CK2	1137.78	CK3	494.166	CK4	797.062	CK5	1090.36	CK6		1170.13	CK2
974.681	CK2	1197.99	CK3	450.873	CK4	929.718	CK5	661.767	CK6		974.681	CK2
920.642	CK2	1363.58	CK3	518.792	CK4	953.539	CK5	931.084	CK6		920.642	CK2
1118.61	CK2	1459.61	CK3	599.844	CK4	1031.89	CK5	976.723	CK6		1118.61	CK2
997.458	CK2	1203.99	CK3	584.959	CK4	1132.08	CK5	524.03	CK6		997.458	CK2
649.407	CK2	1296.35	CK3	952.328	CK4	1022.42	CK5	824.915	CK6		649.407	CK2
979.418	CK2	1289.94	CK3	492.682	CK4	856.145	CK5	530.77	CK6		979.418	CK2
1161.71	CK2	1131.03	CK3	743.456	CK4	1065.19	CK5	857.069	CK6		1161.71	CK2
1047.49	CK2	1348.49	CK3	503.323	CK4	729.778	CK5	446.218	CK6		1047.49	CK2
617.163	CK2	1239.31	CK3	416.157	CK4	1044.96	CK5	491.442	CK6		617.163	CK2
663.513	CK2	1186.76	CK3	824.263	CK4	1018.12	CK5	924.846	CK6		663.513	CK2
1056.42	CK2	1049.33	CK3	493.191	CK4	1020.04	CK5	868.126	CK6		1056.42	CK2
827.559	CK2	1069.52	CK3	503.421	CK4	772.419	CK5	1025.04	CK6		827.559	CK2
900.034	CK2	1147.43	CK3	887.447	CK4	1110.43	CK5	993.692	CK6		900.034	CK2
945.914	CK2	1000.06	CK3	467.01	CK4	1139.5	CK5	925.948	CK6		945.914	CK2
621.108	CK2	1400.49	CK3	605.926	CK4	679.831	CK5	383.87	CK6		621.108	CK2
967.309	CK2	1304.95	CK3	649.385	CK4	1088.8	CK5	379.341	CK6		967.309	CK2
727.357	CK2	1369.99	CK3	750.877	CK4	658.216	CK5	452.19	CK6		727.357	CK2
728.398	CK2	1201.43	CK3	453.704	CK4	858.769	CK5	525.616	CK6		728.398	CK2
782.786	CK2	1087.85	CK3	551.583	CK4	1037.26	CK5	986.344	CK6		782.786	CK2
908.7	CK2	1153.99	CK3	557.313	CK4	882.203	CK5	931.551	CK6		908.7	CK2
459.455	CK2	1128.51	CK3	568.771	CK4	659.311	CK5	1059.35	CK6		459.455	CK2
1035.37	CK2	1395.19	CK3	551.114	CK4	960.817	CK5	508.384	CK6		1035.37	CK2
936.279	CK2	1325.06	CK3	384.635	CK4	720.392	CK5	847.239	CK6		936.279	CK2
885.027	CK2	1228.34	CK3	458.308	CK4	939.422	CK5	917.067	CK6		885.027	CK2
1032.95	CK2	1192.51	CK3	426.011	CK4	917.993	CK5	954.318	CK6		1032.95	CK2
1003.21	CK2	1176.13	CK3	455.785	CK4	1018.4	CK5	890.86	CK6		1003.21	CK2
991.572	CK2	1404.95	CK3	429.661	CK4	796.772	CK5	933.628	CK6		991.572	CK2
868.977	CK2	1307.84	CK3	467.317	CK4	931.74	CK5	1088.45	CK6		868.977	CK2
855.009	CK2	1284.93	CK3	503.175	CK4	891.447	CK5	915.372	CK6		855.009	CK2
912.784	CK2	1511.18	CK3	829.472	CK4	811.982	CK5	963.701	CK6		912.784	CK2
783.118	CK2	1239.93	CK3	546.083	CK4	763.823	CK5	1026.96	CK6		783.118	CK2
1040.77	CK2	1363.23	CK3	414.357	CK4	959.787	CK5	1154.44	CK6		1040.77	CK2
690.486	CK2	1507.59	CK3	384.142	CK4	914.347	CK5	1032.91	CK6		690.486	CK2
1033.71	CK2	1401.68	CK3	432.726	CK4	790.94	CK5	914.434	CK6		1033.71	CK2
1081.44	CK2	1476.1	CK3	764.118	CK4	678.331	CK5	762.012	CK6		1081.44	CK2
1072.09	CK2	1437.52	CK3	569.11	CK4	792.612	CK5	965.722	CK6		1072.09	CK2
1247.56	CK2	1438.23	CK3	471.921	CK4	722.446	CK5	1065.28	CK6		1247.56	CK2
1175.14	CK2	1614.82	CK3	405.799	CK4	1038.04	CK5	1106.97	CK6		1175.14	CK2
678.141	CK2	1224.18	CK3	487.006	CK4	950.708	CK5	1133.03	CK6		678.141	CK2
1034.34	CK2	1425.03	CK3	394.478	CK4	890.965	CK5	936.671	CK6		1034.34	CK2
739.713	CK2	1420.75	CK3	298.096	CK4	925.289	CK5	778.602	CK6		739.713	CK2
742.876	CK2	1529.15	CK3	348.478	CK4	903.175	CK5	1025.63	CK6		742.876	CK2
1017.43	CK2	1242.19	CK3	407.538	CK4	672.825	CK5	919.323	CK6		1017.43	CK2
952.813	CK2	1245.44	CK3	528.252	CK4	984.144	CK5	948.404	CK6		952.813	CK2
1085.25	CK2	1373.5	CK3	538.329	CK4	992.936	CK5	1118.04	CK6		1085.25	CK2
1034.51	CK2	1600.03	CK3	933.527	CK4	1156.62	CK5	1125.91	CK6		1034.51	CK2
1093.09	CK2	1519.35	CK3	582.311	CK4	1124.61	CK5	1017.36	CK6		1093.09	CK2
796.463	CK2	1629.02	CK3	829.989	CK4	957.849	CK5	981.931	CK6		796.463	CK2
713.312	CK2	1449.92	CK3	740.033	CK4	1153.97	CK5	1013.59	CK6		713.312	CK2
1131.44	CK2	1600.78	CK3	442.826	CK4	953.879	CK5	733.087	CK6		1131.44	CK2
1122.51	CK2	1340.52	CK3	471.109	CK4	1068.38	CK5	909.838	CK6		1122.51	CK2
1169.07	CK2	1536.75	CK3	535.471	CK4	1178.76	CK5	864.103	CK6		1169.07	CK2
736.436	CK2	1572.7	CK3	574.46	CK4	1044.47	CK5	742.828	CK6		736.436	CK2
690.663	CK2	1278.73	CK3	464.428	CK4	1017.48	CK5	928.636	CK6		690.663	CK2
1344.18	CK2	1611.68	CK3	482.978	CK4	1072.33	CK5	1099.68	CK6		1344.18	CK2
1251.23	CK2	1501.24	CK3	516.483	CK4	957.658	CK5	1012.23	CK6		1251.23	CK2
935.096	CK2	1231.65	CK3	433.751	CK4	1063.18	CK5	1133.86	CK6		935.096	CK2
1101.06	CK2	1304.01	CK3	484.95	CK4	783.855	CK5	1014.27	CK6		1101.06	CK2
755.174	CK2	1106.55	CK3	476.807	CK4	1081.35	CK5	976.588	CK6		755.174	CK2
792.208	CK2	1267.34	CK3	449.696	CK4	1057.39	CK5	1009.01	CK6		792.208	CK2
1157.21	CK2	1262.12	CK3	464.564	CK4	970.869	CK5	1008.84	CK6		1157.21	CK2
968.443	CK2	1248.09	CK3	460.778	CK4	892.126	CK5	1064.22	CK6		968.443	CK2
1110.4	CK2	1336.63	CK3	445.306	CK4	1081.62	CK5	1022.13	CK6		1110.4	CK2
1002.35	CK2	1248.65	CK3	472.511	CK4	912.136	CK5	1172.35	CK6		1002.35	CK2
933.628	CK2	1099.41	CK3	768.843	CK4	1055.58	CK5	1135.83	CK6		933.628	CK2
913.48	CK2	1396.4	CK3	806.482	CK4	742.939	CK5	977.658	CK6		913.48	CK2
654.33	CK2	1259.27	CK3	741.662	CK4	984.581	CK5	871.595	CK6		654.33	CK2
673.777	CK2	1252.1	CK3	472.473	CK4	851.075	CK5	906.893	CK6		673.777	CK2
821.971	CK2	1228.18	CK3	460.714	CK4	923.488	CK5	960.96	CK6		821.971	CK2
772.167	CK2	1504.06	CK3	623.485	CK4	1129.36	CK5	1103.8	CK6		772.167	CK2
1019.16	CK2	1429.65	CK3	574.987	CK4	940.539	CK5	1136.06	CK6		1019.16	CK2
1119.22	CK2	1220.92	CK3	697.883	CK4	996.14	CK5	1004.58	CK6		1119.22	CK2
630.607	CK2	1547.44	CK3	637.222	CK4	832.041	CK5	1105.01	CK6		630.607	CK2
668.257	CK2	1363.71	CK3	720.386	CK4	989.245	CK5	936.224	CK6		668.257	CK2
1162.57	CK2	1331.23	CK3	553.805	CK4	943.26	CK5	689.734	CK6		1162.57	CK2
1174.31	CK2	1348.58	CK3	701.716	CK4	1112.58	CK5	570.002	CK6		1174.31	CK2
1207.99	CK2	1360.5	CK3	488.568	CK4	972.794	CK5	767.073	CK6		1207.99	CK2
1118.02	CK2	1372.32	CK3	495.508	CK4	956.391	CK5	611.969	CK6		1118.02	CK2
1239.7	CK2	1482.18	CK3	543.569	CK4	910.46	CK5	736.312	CK6		1239.7	CK2
1073.11	CK2	1509.54	CK3	639.628	CK4	875.404	CK5	595.703	CK6		1073.11	CK2
1132	CK2	1219.12	CK3	415.767	CK4	1041.01	CK5	716.78	CK6		1132	CK2
711.259	CK2	1358.48	CK3	388.714	CK4	743.085	CK5	1106.82	CK6		711.259	CK2
854.268	CK2	1304.8	CK3	879.06	CK4	858.082	CK5	1008.81	CK6		854.268	CK2
926.16	CK2	1262.22	CK3	542.367	CK4	694.231	CK5	934.161	CK6		926.16	CK2
1037.89	CK2	1209.5	CK3	534.991	CK4	662.068	CK5	781.213	CK6		1037.89	CK2
830.024	CK2	1295.91	CK3	487.666	CK4	915.338	CK5	1041.2	CK6		830.024	CK2
759.637	CK2	1053.37	CK3	491.168	CK4	995.675	CK5	739.266	CK6		759.637	CK2
1060.03	CK2	1065.11	CK3	485.885	CK4	719.061	CK5	1074.91	CK6		1060.03	CK2
735.141	CK2	916.959	CK3	771.351	CK4	925.834	CK5	1090.08	CK6		735.141	CK2
784.472	CK2	1442.89	CK3	730.299	CK4	918.284	CK5	1155.74	CK6		784.472	CK2
1104.14	CK2	1029.9	CK3	698.073	CK4	968.16	CK5	1107.64	CK6		1104.14	CK2
791.334	CK2	1229.24	CK3	789.341	CK4	846.341	CK5	1109.04	CK6		791.334	CK2
853.87	CK2	1197.28	CK3	409.563	CK4	701.703	CK5	984.414	CK6		853.87	CK2
804.63	CK2	1448.45	CK3	382.619	CK4	871.782	CK5	1031.08	CK6		804.63	CK2
823.938	CK2	1365.98	CK3	451.636	CK4	810.33	CK5	658.307	CK6		823.938	CK2
785.432	CK2	1454.78	CK3	468.145	CK4	1001.09	CK5	990.441	CK6		785.432	CK2
752.961	CK2	1418.66	CK3	497.36	CK4	865.597	CK5	891.766	CK6		752.961	CK2
778.986	CK2	1097.54	CK3	452.203	CK4	912.943	CK5	854.451	CK6		778.986	CK2
943.237	CK2	1505.97	CK3	538.8	CK4	850.916	CK5	931.038	CK6		943.237	CK2
773.436	CK2	1275.98	CK3	587.143	CK4	926.276	CK5	688.943	CK6		773.436	CK2
1083.15	CK2	1246.3	CK3	541.848	CK4	1008.23	CK5	1087.72	CK6		1083.15	CK2
796.998	CK2	1241.87	CK3	499.089	CK4	954.1	CK5	1045.52	CK6		796.998	CK2
1275.93	CK2	1195.52	CK3	819.68	CK4	1039.04	CK5	654.726	CK6		1275.93	CK2
1084.36	CK2	1195.18	CK3	817.003	CK4	856.978	CK5	1014.42	CK6		1084.36	CK2
783.111	CK2	978.227	CK3	579.675	CK4	815.243	CK5	730.633	CK6		783.111	CK2
719.488	CK2	1329.32	CK3	583.957	CK4	986.36	CK5	1068.16	CK6		719.488	CK2
1014.14	CK2	1050.84	CK3	541.79	CK4	1094.95	CK5	1114.28	CK6		1014.14	CK2
947.545	CK2	1167.06	CK3	529.518	CK4	1134.12	CK5	1052.29	CK6		947.545	CK2
1058.73	CK2	1133.63	CK3	534.628	CK4	1121.1	CK5	1048.01	CK6		1058.73	CK2
1074.07	CK2	1295.29	CK3	480.962	CK4	1217.96	CK5	1065.68	CK6		1074.07	CK2
1137.12	CK2	1154.3	CK3	490.638	CK4	1164.55	CK5	935.052	CK6		1137.12	CK2
741.932	CK2	1448.17	CK3	548.105	CK4	937.665	CK5	803.846	CK6		741.932	CK2
853.392	CK2	1112.81	CK3	541.548	CK4	972.376	CK5	824.447	CK6		853.392	CK2
959.643	CK2	1247.56	CK3	479.734	CK4	977.086	CK5	719.496	CK6		959.643	CK2
954.091	CK2	1359.76	CK3	1120.27	CK4	1044.91	CK5	843.62	CK6		954.091	CK2
960.911	CK2	1145.45	CK3	1049.23	CK4	1023.27	CK5	1074.72	CK6		960.911	CK2
1136.18	CK2	1503.75	CK3	1012.29	CK4	915.284	CK5	744.713	CK6		1136.18	CK2
1176.65	CK2	1393.78	CK3	508.546	CK4	1179.6	CK5	795.412	CK6		1176.65	CK2
941.75	CK2	1302.77	CK3	545.971	CK4	1044.63	CK5	970.631	CK6		941.75	CK2
1062.84	CK2	1440.6	CK3	522.112	CK4	963.056	CK5	1019.82	CK6		1062.84	CK2
981.113	CK2	1217.47	CK3	923.08	CK4	806.216	CK5	1018.95	CK6		981.113	CK2
1072.31	CK2	1271.9	CK3	511.293	CK4	1027.67	CK5	1093.43	CK6		1072.31	CK2
992.305	CK2	1400.63	CK3	500.428	CK4	950.728	CK5	1059.48	CK6		992.305	CK2
1088.69	CK2	1236.86	CK3	579.148	CK4	1111.71	CK5	758.698	CK6		1088.69	CK2
1066.13	CK2	1228.02	CK3	655.753	CK4	1019.44	CK5	771.948	CK6		1066.13	CK2
621.316	CK2	1395.1	CK3	440.671	CK4	1118.17	CK5	1039.22	CK6		621.316	CK2
688.541	CK2	1225.19	CK3	531.496	CK4	864.517	CK5	929.943	CK6		688.541	CK2
879.105	CK2	1158.3	CK3	529.854	CK4	767.755	CK5	752.64	CK6		879.105	CK2
1044.68	CK2	1311.83	CK3	504.442	CK4	1217.3	CK5	761.741	CK6		1044.68	CK2
748.183	CK2	1005.76	CK3	799.638	CK4	1110.6	CK5	1056.86	CK6		748.183	CK2
622.536	CK2	1127.4	CK3	564.506	CK4	1252.71	CK5	937.433	CK6		622.536	CK2
773.688	CK2	1157.58	CK3	468.826	CK4	908.212	CK5	756.905	CK6		773.688	CK2
882.062	CK2	1259.22	CK3	453.03	CK4	994.038	CK5	1146.06	CK6		882.062	CK2
762.743	CK2	1183.2	CK3	582.125	CK4	970.318	CK5	958.108	CK6		762.743	CK2
658.077	CK2	1374.59	CK3	449.044	CK4	1105.11	CK5	1029.51	CK6		658.077	CK2
943.835	CK2	1064.97	CK3	426.167	CK4	1184.94	CK5	1049.87	CK6		943.835	CK2
977.796	CK2	1390.85	CK3	485.274	CK4	1117.86	CK5	956.231	CK6		977.796	CK2
1060.88	CK2	1408.71	CK3	638.637	CK4	1000.56	CK5	1068.96	CK6		1060.88	CK2
1058.26	CK2	1276.27	CK3	501.325	CK4	1250.71	CK5	912.163	CK6		1058.26	CK2
848.27	CK2	983.096	CK3	560.279	CK4	1040.7	CK5	1259.61	CK6		848.27	CK2
874.236	CK2	1061.31	CK3	550.94	CK4	1102.03	CK5	1081.05	CK6		874.236	CK2
813.519	CK2	1423.76	CK3	493.065	CK4	1205.06	CK5	634.05	CK6		813.519	CK2
941.679	CK2	802.395	CK3	455.499	CK4	1259.61	CK5	1063.79	CK6		941.679	CK2
930.084	CK2	792.187	CK3	526.938	CK4	1227.32	CK5	723.612	CK6		930.084	CK2
897.823	CK2	1232.72	CK3	711.801	CK4	1204.92	CK5	1172.72	CK6		897.823	CK2
837.569	CK2	792.713	CK3	699.37	CK4	1116.87	CK5	1152.63	CK6		837.569	CK2
926.832	CK2	1457.74	CK3	686.432	CK4	1090.48	CK5	933.313	CK6		926.832	CK2
1122.02	CK2	875.708	CK3	473.574	CK4	991.202	CK5	777.753	CK6		1122.02	CK2
1005.65	CK2	1422.16	CK3	497.021	CK4	1074.98	CK5	1021.66	CK6		1005.65	CK2
989.437	CK2	1242.19	CK3	465.342	CK4	794.364	CK5	822.219	CK6		989.437	CK2
855.414	CK2	1252.06	CK3	530.614	CK4	832.446	CK5	905.486	CK6		855.414	CK2
1023.29	CK2	940.813	CK3	551.659	CK4	987.705	CK5	850.237	CK6		1023.29	CK2
1097.08	CK2	831.198	CK3	855.045	CK4	1261.06	CK5	1090.43	CK6		1097.08	CK2
1320.3	CK2	1363.01	CK3	934.731	CK4	926.645	CK5	990.162	CK6		1320.3	CK2
1176.67	CK2	1480.46	CK3	598.723	CK4	1047.69	CK5	1114.89	CK6		1176.67	CK2
904.87	CK2	1244.12	CK3	499.521	CK4	1214.74	CK5	1064.16	CK6		904.87	CK2
1355.39	CK2	1308.06	CK3	531.576	CK4	1261.88	CK5	784.495	CK6		1355.39	CK2
1287.65	CK2	921.716	CK3	645.592	CK4	1011.91	CK5	770.998	CK6		1287.65	CK2
1118.82	CK2	914.184	CK3	641.643	CK4	1105.44	CK5	864.382	CK6		1118.82	CK2
1008.42	CK2	1153.62	CK3	497.891	CK4	885.93	CK5	933.686	CK6		1008.42	CK2
1012.46	CK2	1212.99	CK3	700.016	CK4	1114.7	CK5	838.31	CK6		1012.46	CK2
1034.47	CK2	1232.89	CK3	471.043	CK4	1197.62	CK5	1087.4	CK6		1034.47	CK2
832.299	CK2	1196.17	CK3	475.236	CK4	1136.75	CK5	818.514	CK6		832.299	CK2
894.261	CK2	1128.44	CK3	464.598	CK4	1229.06	CK5	1083.81	CK6		894.261	CK2
1076.95	CK2	993.711	CK3	940.229	CK4	949.171	CK5	1074.31	CK6		1076.95	CK2
776.496	CK2	939.331	CK3	544.893	CK4	1203.74	CK5	987.821	CK6		776.496	CK2
1064.22	CK2	475.211	CK3	731.123	CK4	1174.61	CK5	906.833	CK6		1064.22	CK2
1245.29	CK2	580.326	CK3	958.911	CK4	898.361	CK5	682.633	CK6		1245.29	CK2
1041.2	CK2	1031.49	CK3	1112.19	CK4	1071.32	CK5	1294.47	CK6		1041.2	CK2
1051.33	CK2	852.381	CK3	426.032	CK4	1184.12	CK5	939.735	CK6		1051.33	CK2
736.192	CK2	997.028	CK3	390.969	CK4	902.713	CK5	1161.56	CK6		736.192	CK2
1102.94	CK2	1168.66	CK3	463.855	CK4	1013.14	CK5	809.543	CK6		1102.94	CK2
1085.68	CK2	1153.85	CK3	380.573	CK4	1003.9	CK5	689.088	CK6		1085.68	CK2
955.463	CK2	1195.74	CK3	648.387	CK4	1049.66	CK5	992.599	CK6		955.463	CK2
983.869	CK2	1077.33	CK3	664.758	CK4	997.643	CK5	956.981	CK6		983.869	CK2
1041.41	CK2	1093.99	CK3	423.17	CK4	1150.29	CK5	929.791	CK6		1041.41	CK2
1100.19	CK2	1183.49	CK3	537.775	CK4	959.407	CK5	1036.64	CK6		1100.19	CK2
779.653	CK2	1238.25	CK3	439.014	CK4	868.462	CK5	989.985	CK6		779.653	CK2
811.69	CK2	1322.02	CK3	705.799	CK4	829.698	CK5	845.834	CK6		811.69	CK2
997.757	CK2	1173.75	CK3	630.819	CK4	820.113	CK5	865.025	CK6		997.757	CK2
692.856	CK2	1075.59	CK3	447.641	CK4	1073.01	CK5	1081.41	CK6		692.856	CK2
738.93	CK2	1177.49	CK3	508.794	CK4	1019.6	CK5	1061.58	CK6		738.93	CK2
645.527	CK2	1366.82	CK3	474.898	CK4	973.765	CK5	945.513	CK6		645.527	CK2
1018.86	CK2	1347.24	CK3	384.949	CK4	1123.51	CK5	1025.09	CK6		1018.86	CK2
1015.37	CK2	1190.14	CK3	424.425	CK4	947.127	CK5	1255.62	CK6		1015.37	CK2
639.993	CK2	1317.5	CK3	365.917	CK4	1072.36	CK5	1076.97	CK6		639.993	CK2
644.861	CK2	1312.42	CK3	378.058	CK4	1157.16	CK5	904.242	CK6		644.861	CK2
633.449	CK2	1117.01	CK3	422.415	CK4	1119.93	CK5	1064.19	CK6		633.449	CK2
557.895	CK2	1102.23	CK3	370.871	CK4	1185.45	CK5	983.913	CK6		557.895	CK2
543.205	CK2	1376.8	CK3	353.297	CK4	1018.74	CK5	970.504	CK6		543.205	CK2
589.048	CK2	1377.36	CK3	527.945	CK4	1035.66	CK5	997.728	CK6		589.048	CK2
717.937	CK2	1233.88	CK3	461.749	CK4	1136.16	CK5	1170.3	CK6		717.937	CK2
859.579	CK2	1375.09	CK3	537.084	CK4	1156.92	CK5	977.475	CK6		859.579	CK2
918.399	CK2	1334.33	CK3	866.735	CK4	1171.61	CK5	962.172	CK6		918.399	CK2
779.766	CK2	1357.42	CK3	1048.99	CK4	952.179	CK5	1037.69	CK6		779.766	CK2
878.622	CK2	1150.41	CK3	644.165	CK4	1038.82	CK5	920.686	CK6		878.622	CK2
802.75	CK2	1143.77	CK3	598.402	CK4	969.105	CK5	498.393	CK6		802.75	CK2
966.981	CK2	1213.01	CK3	539.811	CK4	1048.46	CK5	1056.84	CK6		966.981	CK2
758.439	CK2	1170.28	CK3	491.971	CK4	1115.53	CK5	1008.94	CK6		758.439	CK2
1097.64	CK2	1201	CK3	508.059	CK4	1169.68	CK5	1029.95	CK6		1097.64	CK2
695.702	CK2	1202.93	CK3	491.875	CK4	1003.34	CK5	594.982	CK6		695.702	CK2
1138.3	CK2	932.084	CK3	611.749	CK4	1022.29	CK5	673.784	CK6		1138.3	CK2
771.748	CK2	1426.28	CK3	632.138	CK4	1087.11	CK5	560.193	CK6		771.748	CK2
718.584	CK2	1571	CK3	939.807	CK4	1191.65	CK5	1139.4	CK6		718.584	CK2
1257.91	CK2	1293.29	CK3	491.428	CK4	1224.78	CK5	684.215	CK6		1257.91	CK2
783.99	CK2	1181.87	CK3	612.373	CK4	1140.87	CK5	567.082	CK6		783.99	CK2
741.277	CK2	1091.1	CK3	531.907	CK4	1090.28	CK5	503.13	CK6		741.277	CK2
760.331	CK2	1067.53	CK3	629.133	CK4	996.308	CK5	977.152	CK6		760.331	CK2
996.061	CK2	1482.19	CK3	566.857	CK4	1092.54	CK5	1067.8	CK6		996.061	CK2
831.812	CK2	1379.7	CK3	523.673	CK4	1178.39	CK5	1055.3	CK6		831.812	CK2
845.406	CK2	1065.61	CK3	491.267	CK4	1074.83	CK5	1006.09	CK6		845.406	CK2
1017.16	CK2	1043.17	CK3	477.189	CK4	869.234	CK5	724.102	CK6		1017.16	CK2
874.993	CK2	1227.82	CK3	530.109	CK4	906.686	CK5	993.14	CK6		874.993	CK2
1035.09	CK2	735.958	CK3	541.499	CK4	1056.97	CK5	807.243	CK6		1035.09	CK2
974.715	CK2	1270.42	CK3	557.168	CK4	902.557	CK5	1141.82	CK6		974.715	CK2
1099.94	CK2	685.682	CK3	507.454	CK4	717.572	CK5	1041.59	CK6		1099.94	CK2
1154.76	CK2	677.937	CK3	530.261	CK4	765.363	CK5	988.795	CK6		1154.76	CK2
1062.63	CK2	1175.84	CK3	557.435	CK4	894.812	CK5	999.193	CK6		1062.63	CK2
1098.51	CK2	1272.75	CK3	434.349	CK4	1037.09	CK5	989.427	CK6		1098.51	CK2
1244.64	CK2	1224.12	CK3	440.245	CK4	976.506	CK5	1221.61	CK6		1244.64	CK2
1060.86	CK2	1042.59	CK3	512.391	CK4	970.839	CK5	1101.27	CK6		1060.86	CK2
1264.8	CK2	1099.39	CK3	635.26	CK4	1188.15	CK5	943.628	CK6		1264.8	CK2
1089.24	CK2	1172.96	CK3	685.924	CK4	1073.43	CK5	1201.28	CK6		1089.24	CK2
956.038	CK2	806.431	CK3	713.98	CK4	1260.67	CK5	968.627	CK6		956.038	CK2
1295.67	CK2	1282.1	CK3	539.147	CK4	1146.56	CK5	1119.61	CK6		1295.67	CK2
1031.53	CK2	1395.32	CK3	1085.43	CK4	1003.41	CK5	1174.71	CK6		1031.53	CK2
1102.57	CK2	1409.3	CK3	961.647	CK4	1029.64	CK5	1116.76	CK6		1102.57	CK2
1006.91	CK2	1279.95	CK3	1017.81	CK4	1125.59	CK5	1085.72	CK6		1006.91	CK2
1094.86	CK2	714.106	CK3	789.627	CK4	1159.59	CK5	1144.71	CK6		1094.86	CK2
1153.41	CK2	590.429	CK3	878.831	CK4	886.245	CK5	481.511	CK6		1153.41	CK2
1145.01	CK2	496.741	CK3	767.999	CK4	1005.25	CK5	412.436	CK6		1145.01	CK2
917.798	CK2	1026.82	CK3	858.312	CK4	875.794	CK5	452.198	CK6		917.798	CK2
568.275	CK2	1289.4	CK3	1024	CK4	853.047	CK5	435.749	CK6		568.275	CK2
776.693	CK2	1307.37	CK3	499.375	CK4	1282.96	CK5	565.653	CK6		776.693	CK2
511.576	CK2	1018.66	CK3	458.301	CK4	956.444	CK5	416.158	CK6		511.576	CK2
635.759	CK2	984.645	CK3	670.749	CK4	1127.78	CK5	857.478	CK6		635.759	CK2
753.496	CK2	711.196	CK3	604.781	CK4	1130.9	CK5	962.594	CK6		753.496	CK2
856.077	CK2	964.034	CK3	667.097	CK4	1145.35	CK5	988.817	CK6		856.077	CK2
802.524	CK2	743.839	CK3	585.507	CK4	956.566	CK5	639.728	CK6		802.524	CK2
888.781	CK2	1028.85	CK3	601.367	CK4	925.968	CK5	857.983	CK6		888.781	CK2
1113.75	CK2	842.667	CK3	829.319	CK4	1144.45	CK5	875.379	CK6		1113.75	CK2
1163.21	CK2	967.51	CK3	574.839	CK4	1032.19	CK5	956.604	CK6		1163.21	CK2
874.743	CK2	1120.1	CK3	594.569	CK4	769.253	CK5	828.831	CK6		874.743	CK2
1171.13	CK2	950.716	CK3	566.9	CK4	969.312	CK5	898.283	CK6		1171.13	CK2
1184.11	CK2	1033.92	CK3	518.833	CK4	864.116	CK5	844.552	CK6		1184.11	CK2
1018.23	CK2	1116.28	CK3	752.016	CK4	709.445	CK5	901.515	CK6		1018.23	CK2
943.768	CK2	1251.22	CK3	945.563	CK4	485.19	CK5	767.449	CK6		943.768	CK2
925.723	CK2	1063.36	CK3	614.35	CK4	468.567	CK5	782.06	CK6		925.723	CK2
1096.97	CK2	1256.3	CK3	664.913	CK4	957.457	CK5	522.835	CK6		1096.97	CK2
840.313	CK2	1089	CK3	638.408	CK4	479.225	CK5	827.001	CK6		840.313	CK2
1165.87	CK2	1165.75	CK3	967.495	CK4	717.221	CK5	810.171	CK6		1165.87	CK2
1237.2	CK2	855.612	CK3	923.761	CK4	871.506	CK5	1035.24	CK6		1237.2	CK2
1218.1	CK2	963.843	CK3	925.066	CK4	867.356	CK5	1177.09	CK6		1218.1	CK2
1135.4	CK2	1104	CK3	970.626	CK4	527.113	CK5	1005.54	CK6		1135.4	CK2
1065.92	CK2	1005.75	CK3	1053.23	CK4	535.08	CK5	1117.74	CK6		1065.92	CK2
1119.6	CK2	1104.03	CK3	599.568	CK4	1027.87	CK5	1128.14	CK6		1119.6	CK2
679.691	CK2	1143.71	CK3	601.462	CK4	581.11	CK5	1206.42	CK6		679.691	CK2
686.728	CK2	1114.13	CK3	1043.05	CK4	725.609	CK5	546.723	CK6		686.728	CK2
837.649	CK2	1176.53	CK3	582.927	CK4	735.456	CK5	978.353	CK6		837.649	CK2
868.679	CK2	1042.88	CK3	447.762	CK4	518.566	CK5	935.98	CK6		868.679	CK2
920.342	CK2	1288.19	CK3	366.851	CK4	527.874	CK5	905.751	CK6		920.342	CK2
873.871	CK2	1187.32	CK3	406.244	CK4	970.384	CK5	932.826	CK6		873.871	CK2
813.574	CK2	1084.04	CK3	436.919	CK4	569.37	CK5	930.185	CK6		813.574	CK2
918.502	CK2	1325.81	CK3	1043.82	CK4	493.718	CK5	907.803	CK6		918.502	CK2
979.098	CK2	1211.47	CK3	882.449	CK4	774.364	CK5	855.885	CK6		979.098	CK2
778.433	CK2	1366.52	CK3	911.925	CK4	619.622	CK5	1049.67	CK6		778.433	CK2
956.489	CK2	1276.58	CK3	1040.34	CK4	1013.63	CK5	996.997	CK6		956.489	CK2
1003.2	CK2	1014.43	CK3	891.418	CK4	934.638	CK5	979.047	CK6		1003.2	CK2
1053.37	CK2	794.182	CK3	886.103	CK4	1062.73	CK5	792.126	CK6		1053.37	CK2
374.858	CK2	1125.94	CK3	1067.66	CK4	583.806	CK5	888.428	CK6		374.858	CK2
480.527	CK2	1076.76	CK3	583.268	CK4	897.35	CK5	940.23	CK6		480.527	CK2
384.081	CK2	990.167	CK3	506.919	CK4	657.581	CK5	930.718	CK6		384.081	CK2
557.183	CK2	1157.32	CK3	567.4	CK4	633.775	CK5	624.862	CK6		557.183	CK2
659.463	CK2	962.985	CK3	833.266	CK4	754.982	CK5	678.844	CK6		659.463	CK2
690.794	CK2	1216.67	CK3	736.045	CK4	617.842	CK5	862.757	CK6		690.794	CK2
864.433	CK2	1485.29	CK3	1058.52	CK4	580.682	CK5	900.446	CK6		864.433	CK2
522.667	CK2	1357.08	CK3	895.815	CK4	1086.43	CK5	657.278	CK6		522.667	CK2
703.678	CK2	1316.18	CK3	853.93	CK4	777.199	CK5	674.394	CK6		703.678	CK2
885.848	CK2	1415.68	CK3	556.462	CK4	639.089	CK5	557.069	CK6		885.848	CK2
909.397	CK2	1493.72	CK3	650.532	CK4	1038.48	CK5	1263.46	CK6		909.397	CK2
868.824	CK2	1015.29	CK3	620.242	CK4	849.606	CK5	1097.59	CK6		868.824	CK2
740.69	CK2	1038.93	CK3	497.16	CK4	517.462	CK5	1256.13	CK6		740.69	CK2
773.893	CK2	1338.3	CK3	487.426	CK4	585.139	CK5	677.934	CK6		773.893	CK2
940.038	CK2	1254.78	CK3	539.142	CK4	624.213	CK5	615.283	CK6		940.038	CK2
917.628	CK2	1106.76	CK3	575.031	CK4	586.952	CK5	583.411	CK6		917.628	CK2
980.025	CK2	1200.29	CK3	1350.96	CK4	523.62	CK5	569.735	CK6		980.025	CK2
1024.02	CK2	1188.7	CK3	1262.69	CK4	811.911	CK5	852.328	CK6		1024.02	CK2
887.104	CK2	1361.74	CK3	1152.92	CK4	496.867	CK5	758.647	CK6		887.104	CK2
968.034	CK2	982.843	CK3	968.9	CK4	673.39	CK5	982.798	CK6		968.034	CK2
832.665	CK2	1048.43	CK3	1350.06	CK4	874.136	CK5	670.519	CK6		832.665	CK2
698.223	CK2	1002.41	CK3	1033.87	CK4	901.374	CK5	821.62	CK6		698.223	CK2
732.343	CK2	1160.61	CK3	1046.32	CK4	508.421	CK5	997.575	CK6		732.343	CK2
723.113	CK2	1109.4	CK3	1319.69	CK4	544.807	CK5	907.869	CK6		723.113	CK2
816.203	CK2	1271.03	CK3	1161.15	CK4	526.814	CK5	924.561	CK6		816.203	CK2
942.487	CK2	1075.05	CK3	1175.58	CK4	642.003	CK5	1038.22	CK6		942.487	CK2
1038.02	CK2	1033.96	CK3	1311.99	CK4	656.855	CK5	983.915	CK6		1038.02	CK2
922.551	CK2	790.958	CK3	997.593	CK4	464.344	CK5	1087.05	CK6		922.551	CK2
827.497	CK2	1407.88	CK3	982.612	CK4	613.27	CK5	1078.98	CK6		827.497	CK2
1007.62	CK2	874.426	CK3	989.413	CK4	397.706	CK5	1182.7	CK6		1007.62	CK2
1018.9	CK2	1376.16	CK3	906.237	CK4	452.162	CK5	1083.74	CK6		1018.9	CK2
934.552	CK2	1459.5	CK3	962.341	CK4	492.313	CK5	931.334	CK6		934.552	CK2
1038.63	CK2	1351.27	CK3	919.732	CK4	529.676	CK5	1006.98	CK6		1038.63	CK2
849.813	CK2	1297.92	CK3	1094.08	CK4	334.974	CK5	985.135	CK6		849.813	CK2
929.589	CK2	1433.53	CK3	1327.24	CK4	928.609	CK5	913.648	CK6		929.589	CK2
1215.36	CK2	1420.6	CK3	1371.77	CK4	731.082	CK5	1004.3	CK6		1215.36	CK2
1341.86	CK2	1410.47	CK3	927.203	CK4	570.35	CK5	1058.67	CK6		1341.86	CK2
1130.19	CK2	1370.37	CK3	1007.51	CK4	634.443	CK5	896.41	CK6		1130.19	CK2
1143.67	CK2	1537.53	CK3	846.708	CK4	598.493	CK5	800.239	CK6		1143.67	CK2
1011.64	CK2	1277.74	CK3	871.2	CK4	611.434	CK5	712.03	CK6		1011.64	CK2
804.762	CK2	1384.18	CK3	1040.8	CK4	511.421	CK5	591.735	CK6		804.762	CK2
773.163	CK2	1327	CK3	778.541	CK4	514.059	CK5	590.682	CK6		773.163	CK2
722.987	CK2	1250.98	CK3	1299.76	CK4	552.119	CK5	579.96	CK6		722.987	CK2
854.279	CK2	1363.48	CK3	1382.39	CK4	560.572	CK5	963.833	CK6		854.279	CK2
1040.65	CK2	1279.59	CK3	1003.82	CK4	611.772	CK5	765.618	CK6		1040.65	CK2
846.477	CK2	1179.08	CK3	1280.38	CK4	634.608	CK5	868.941	CK6		846.477	CK2
990.391	CK2	1185.18	CK3	1242.42	CK4	636.342	CK5	865.218	CK6		990.391	CK2
845.782	CK2	1135.55	CK3	1131.32	CK4	669.063	CK5	918.496	CK6		845.782	CK2
790.899	CK2	1328.05	CK3	1306.34	CK4	995.332	CK5	638.255	CK6		790.899	CK2
1239.41	CK2	1306.93	CK3	1162.68	CK4	1019.86	CK5	783.786	CK6		1239.41	CK2
1341.74	CK2	1287.41	CK3	1272.84	CK4	691.94	CK5	755.164	CK6		1341.74	CK2
1477.65	CK2	1335.6	CK3	1126.6	CK4	827.58	CK5	844.432	CK6		1477.65	CK2
1386.36	CK2	1363.78	CK3	1453.38	CK4	512.551	CK5	847.441	CK6		1386.36	CK2
1281.26	CK2	933.617	CK3	1340.42	CK4	484.836	CK5	867.933	CK6		1281.26	CK2
1331.92	CK2	1328.51	CK3	1444.46	CK4	539.324	CK5	855.182	CK6		1331.92	CK2
1402.88	CK2	984.127	CK3	1169.97	CK4	592.274	CK5	810.223	CK6		1402.88	CK2
1327.8	CK2	713.609	CK3	1208.4	CK4	647.222	CK5	720.381	CK6		1327.8	CK2
1323.1	CK2	690.034	CK3	1244.78	CK4	608.655	CK5	757.018	CK6		1323.1	CK2
1284.81	CK2	1328.03	CK3	734.525	CK4	426.853	CK5	856.702	CK6		1284.81	CK2
1307.75	CK2	1481.27	CK3	1028.09	CK4	372.281	CK5	868.493	CK6		1307.75	CK2
1128.46	CK2	1426.11	CK3	867.408	CK4	470.029	CK5	828.275	CK6		1128.46	CK2
1223.4	CK2	1015.71	CK3	899.103	CK4	559.611	CK5	878.205	CK6		1223.4	CK2
1204.86	CK2	1062.53	CK3	815.043	CK4	648.837	CK5	1038.15	CK6		1204.86	CK2
1221.32	CK2	1335.23	CK3	1060.97	CK4	706.016	CK5	1071.27	CK6		1221.32	CK2
918.011	CK2	1046.83	CK3	1112.41	CK4	425.336	CK5	1133.85	CK6		918.011	CK2
1035.76	CK2	1403.93	CK3	1251.87	CK4	414.935	CK5	960.179	CK6		1035.76	CK2
1197.13	CK2	1284.04	CK3	1070.07	CK4	478.325	CK5	1027.73	CK6		1197.13	CK2
1094.24	CK2	1073.12	CK3	1081.02	CK4	816.369	CK5	1035.51	CK6		1094.24	CK2
1014.69	CK2	1090.34	CK3	1015.27	CK4	985.427	CK5	1203.04	CK6		1014.69	CK2
847.468	CK2	1332.73	CK3	1168.06	CK4	500.64	CK5	1121.94	CK6		847.468	CK2
633.666	CK2	1330.85	CK3	1136.79	CK4	598.817	CK5	1080.81	CK6		633.666	CK2
811.916	CK2	1510.79	CK3	1138.85	CK4	595.696	CK5	1038.13	CK6		811.916	CK2
845.133	CK2	1311.55	CK3	1052.78	CK4	1051.33	CK5	989.535	CK6		845.133	CK2
747.334	CK2	1022.34	CK3	1047.24	CK4	801.467	CK5	1222.25	CK6		747.334	CK2
663.696	CK2	1053.18	CK3	1043.57	CK4	439.625	CK5	1182.53	CK6		663.696	CK2
855.912	CK2	1020.49	CK3	1132.44	CK4	794.336	CK5	1222.51	CK6		855.912	CK2
972.78	CK2	777.693	CK3	877.712	CK4	666.118	CK5	929.574	CK6		972.78	CK2
971.239	CK2	790.245	CK3	1002.86	CK4	451.959	CK5	1047.19	CK6		971.239	CK2
863.382	CK2	782.303	CK3	982.235	CK4	914.994	CK5	1058.08	CK6		863.382	CK2
1026.65	CK2	965.196	CK3	1011.08	CK4	1083.92	CK5	1051.24	CK6		1026.65	CK2
1090.96	CK2	1229.13	CK3	937.818	CK4	862.445	CK5	1177.77	CK6		1090.96	CK2
1037.53	CK2	973.368	CK3	1075.32	CK4	1053.81	CK5	1209.21	CK6		1037.53	CK2
846.232	CK2	1185.11	CK3	1010.75	CK4	810.421	CK5	948.467	CK6		846.232	CK2
1065.5	CK2	807.465	CK3	826.497	CK4	756.252	CK5	755.006	CK6		1065.5	CK2
1168.99	CK2	983.298	CK3	998.227	CK4	840.465	CK5	844.219	CK6		1168.99	CK2
1081.79	CK2	951.625	CK3	939.272	CK4	541.462	CK5	1042.6	CK6		1081.79	CK2
1098.64	CK2	1411.94	CK3	937.286	CK4	569.842	CK5	896.633	CK6		1098.64	CK2
1214.58	CK2	1186.92	CK3	796.054	CK4	559.545	CK5	946.346	CK6		1214.58	CK2
1021.06	CK2	1224.98	CK3	1092.68	CK4	640.13	CK5	1279.75	CK6		1021.06	CK2
975.661	CK2	1299.19	CK3	1010.43	CK4	704.872	CK5	1272.87	CK6		975.661	CK2
1087.06	CK2	1073.45	CK3	986.671	CK4	713.952	CK5	1193.36	CK6		1087.06	CK2
1056.82	CK2	1365.91	CK3	1237.58	CK4	1077.39	CK5	1151.99	CK6		1056.82	CK2
1151.15	CK2	1577.16	CK3	1161.93	CK4	827.749	CK5	1287.84	CK6		1151.15	CK2
973.469	CK2	1553.33	CK3	1209.54	CK4	842.64	CK5	1067.81	CK6		973.469	CK2
850.649	CK2	995.679	CK3	1126.11	CK4	761.897	CK5	1178.53	CK6		850.649	CK2
969.91	CK2	1185.89	CK3	992.067	CK4	764.557	CK5	996.456	CK6		969.91	CK2
977.007	CK2	1485.15	CK3	1049.25	CK4	587.578	CK5	993.393	CK6		977.007	CK2
943.252	CK2	1049.36	CK3	1018.67	CK4	941.511	CK5	1201.84	CK6		943.252	CK2
1070.6	CK2	1113.23	CK3	946.527	CK4	790.257	CK5	1077.33	CK6		1070.6	CK2
1062.38	CK2	1020.67	CK3	1027.21	CK4	848.609	CK5	1079.55	CK6		1062.38	CK2
970.877	CK2	1197.61	CK3	1016.69	CK4	914.465	CK5	1070.12	CK6		970.877	CK2
1061.32	CK2	1200.89	CK3	1034.45	CK4	558.363	CK5	983.827	CK6		1061.32	CK2
1072.92	CK2	1150.58	CK3	1083.43	CK4	550.929	CK5	1029.13	CK6		1072.92	CK2
992.641	CK2	980.745	CK3	1201.65	CK4	584.533	CK5	1120.86	CK6		992.641	CK2
1125.26	CK2	1200.92	CK3	1121.89	CK4	1159.67	CK5	1055.65	CK6		1125.26	CK2
983.328	CK2	1357.66	CK3	1136.7	CK4	1160.63	CK5	994.665	CK6		983.328	CK2
1129.74	CK2	1001.53	CK3	1225.33	CK4	1046	CK5	933.538	CK6		1129.74	CK2
1159.58	CK2	984.8	CK3	1235.62	CK4	605.774	CK5	713.376	CK6		1159.58	CK2
1049.79	CK2	1169.62	CK3	1135.92	CK4	656.365	CK5	836.733	CK6		1049.79	CK2
1292.15	CK2	1158.8	CK3	807.012	CK4	605.707	CK5	948.114	CK6		1292.15	CK2
1225.83	CK2	1346.38	CK3	1356.27	CK4	668.219	CK5	988.285	CK6		1225.83	CK2
1252.09	CK2	1154.52	CK3	1314.81	CK4	888.738	CK5	962.843	CK6		1252.09	CK2
1252.15	CK2	1205.39	CK3	1321.18	CK4	929.772	CK5	873.131	CK6		1252.15	CK2
1347.96	CK2	1244.17	CK3	1303.01	CK4	619.131	CK5	1050.93	CK6		1347.96	CK2
935.794	CK2	1168.97	CK3	1170.49	CK4	1080.61	CK5	1085.17	CK6		935.794	CK2
1185.17	CK2	1202.08	CK3	1138.55	CK4	1039.39	CK5	1126.52	CK6		1185.17	CK2
1146.92	CK2	1208.48	CK3	1167.04	CK4	896.081	CK5	1043.91	CK6		1146.92	CK2
1376.85	CK2	1170.47	CK3	1115.23	CK4	479.145	CK5	1093.07	CK6		1376.85	CK2
1269.41	CK2	1160.93	CK3	1302.51	CK4	465.788	CK5	1005.11	CK6		1269.41	CK2
1348.77	CK2	1189.07	CK3	1271.43	CK4	439.533	CK5	1028.5	CK6		1348.77	CK2
1252.12	CK2	1282.11	CK3	1337.76	CK4	495.98	CK5	916.311	CK6		1252.12	CK2
1174.75	CK2	1400.08	CK3	873.297	CK4	499.147	CK5	610.61	CK6		1174.75	CK2
1309.04	CK2	1416.26	CK3	1227.93	CK4	489.507	CK5	528.238	CK6		1309.04	CK2
1205.83	CK2	1400.82	CK3	753.172	CK4	503.974	CK5	550.749	CK6		1205.83	CK2
1079.38	CK2	1263.46	CK3	764.674	CK4	539.674	CK5	433.1	CK6		1079.38	CK2
1334.44	CK2	1227.26	CK3	1098.73	CK4	412.166	CK5	777.775	CK6		1334.44	CK2
1296.1	CK2	996.307	CK3	924.434	CK4	850.369	CK5	702.306	CK6		1296.1	CK2
893.015	CK2	1285.86	CK3	968.923	CK4	937.704	CK5	1023.71	CK6		893.015	CK2
889.77	CK2	1330.31	CK3	998.298	CK4	1021.3	CK5	1020.52	CK6		889.77	CK2
1092.16	CK2	1328.01	CK3	981.679	CK4	489.804	CK5	817.98	CK6		1092.16	CK2
852.391	CK2	1424.91	CK3	1170.47	CK4	1152.56	CK5	1019.17	CK6		852.391	CK2
941.788	CK2	1066.84	CK3	1067.71	CK4	528.68	CK5	1133.79	CK6		941.788	CK2
826.217	CK2	1205.47	CK3	1097.6	CK4	914.562	CK5	1147.29	CK6		826.217	CK2
670.551	CK2	1228.78	CK3	928.572	CK4	434.054	CK5	838.985	CK6		670.551	CK2
948.512	CK2	1373.87	CK3	1192.17	CK4	420.783	CK5	749.348	CK6		948.512	CK2
948.371	CK2	1411.3	CK3	1104.15	CK4	540.763	CK5	949.331	CK6		948.371	CK2
811.154	CK2	1395.92	CK3	1267.34	CK4	497.201	CK5	1177.77	CK6		811.154	CK2
1086.26	CK2	1421.7	CK3	841.077	CK4	916.979	CK5	908.613	CK6		1086.26	CK2
1154.12	CK2	1314.16	CK3	924.274	CK4	577.886	CK5	1002.18	CK6		1154.12	CK2
1119.2	CK2	1395.82	CK3	1402.15	CK4	787.506	CK5	1116.4	CK6		1119.2	CK2
1192.18	CK2	1189.66	CK3	1222.44	CK4	494.074	CK5	973.837	CK6		1192.18	CK2
1174.14	CK2	1236.48	CK3	1399.69	CK4	664.45	CK5	1030.62	CK6		1174.14	CK2
1131.05	CK2	797.196	CK3	1082.64	CK4	544.211	CK5	1045.55	CK6		1131.05	CK2
1130.17	CK2	1306.91	CK3	1183.14	CK4	701.687	CK5	937.132	CK6		1130.17	CK2
1210.53	CK2	1383.47	CK3	1082.19	CK4	545.179	CK5	992.577	CK6		1210.53	CK2
1179.3	CK2	1222.3	CK3	1152.83	CK4	834.163	CK5	935.84	CK6		1179.3	CK2
979.461	CK2	1252.1	CK3	903.202	CK4	371.469	CK5	927.201	CK6		979.461	CK2
1080.04	CK2	1323.5	CK3	953.937	CK4	432.726	CK5	962.95	CK6		1080.04	CK2
1292.92	CK2	1427.86	CK3	1015.41	CK4	840.279	CK5	708.421	CK6		1292.92	CK2
1188.52	CK2	1440.96	CK3	1040.46	CK4	395.163	CK5	878.721	CK6		1188.52	CK2
890.807	CK2	1370.15	CK3	1188.4	CK4	484.205	CK5	684.76	CK6		890.807	CK2
901.488	CK2	1390.3	CK3	1051.96	CK4	475.384	CK5	821.022	CK6		901.488	CK2
893.396	CK2	1419.36	CK3	975.365	CK4	445.115	CK5	597.476	CK6		893.396	CK2
934.807	CK2	1279.64	CK3	859.389	CK4	440.37	CK5	695.773	CK6		934.807	CK2
912.931	CK2	1340.4	CK3	700.821	CK4	882.62	CK5	996.833	CK6		912.931	CK2
928.638	CK2	1118.5	CK3	1014.63	CK4	521.158	CK5	984.756	CK6		928.638	CK2
901.182	CK2	1116.9	CK3	831.3	CK4	455.03	CK5	769.119	CK6		901.182	CK2
1030.77	CK2	1030.78	CK3	925.47	CK4	481.818	CK5	816.203	CK6		1030.77	CK2
1074.71	CK2	1401.25	CK3	979.249	CK4	437.97	CK5	766.324	CK6		1074.71	CK2
834.595	CK2	1149.9	CK3	1033.36	CK4	411.74	CK5	541.119	CK6		834.595	CK2
858.133	CK2	1155.04	CK3	1022.21	CK4	419.797	CK5	760.331	CK6		858.133	CK2
964.767	CK2	1152.19	CK3	1135.43	CK4	881.276	CK5	868.695	CK6		964.767	CK2
1239.34	CK2	1278.37	CK3	1102.99	CK4	513.141	CK5	1046.71	CK6		1239.34	CK2
1232.8	CK2	1261.42	CK3	1140.59	CK4	867.422	CK5	1000.4	CK6		1232.8	CK2
845.776	CK2	1295.74	CK3	998.688	CK4	488.802	CK5	932.892	CK6		845.776	CK2
1185.64	CK2	1248.58	CK3	1073.32	CK4	465.743	CK5	590.617	CK6		1185.64	CK2
882.995	CK2	793.996	CK3	1069.83	CK4	664.282	CK5	624.856	CK6		882.995	CK2
888.443	CK2	1216.91	CK3	913.78	CK4	1110.01	CK5	682.411	CK6		888.443	CK2
917.917	CK2	1372.32	CK3	981.575	CK4	563.572	CK5	812.079	CK6		917.917	CK2
1210.75	CK2	1452.72	CK3	1024.1	CK4	584.426	CK5	872.585	CK6		1210.75	CK2
1089.13	CK2	1370.63	CK3	1053.47	CK4	483.583	CK5	936.589	CK6		1089.13	CK2
951.931	CK2	1402.48	CK3	961.986	CK4	427.077	CK5	852.685	CK6		951.931	CK2
924.62	CK2	1270.81	CK3	837.067	CK4	378.915	CK5	734.032	CK6		924.62	CK2
945.208	CK2	1288.19	CK3	1106.46	CK4	437.029	CK5	864.796	CK6		945.208	CK2
956.899	CK2	1189.65	CK3	1006.38	CK4	789.388	CK5	902.573	CK6		956.899	CK2
1170.21	CK2	1309.66	CK3	975.945	CK4	512.938	CK5	931.25	CK6		1170.21	CK2
833.612	CK2	1283.25	CK3	973.756	CK4	545.394	CK5	903.693	CK6		833.612	CK2
953.993	CK2	1034.79	CK3	935.291	CK4	817.837	CK5	921.249	CK6		953.993	CK2
1207.35	CK2	1112.77	CK3	772.776	CK4	865.267	CK5	969.672	CK6		1207.35	CK2
1139.59	CK2	1230.06	CK3	770.69	CK4	824.776	CK5	943.893	CK6		1139.59	CK2
1037.01	CK2	1440.68	CK3	886.209	CK4	645.87	CK5	1039.84	CK6		1037.01	CK2
1195.87	CK2	1322.53	CK3	751.346	CK4	547.116	CK5	1110.15	CK6		1195.87	CK2
1101.19	CK2	1326.06	CK3	692.76	CK4	560.963	CK5	994.643	CK6		1101.19	CK2
1013.12	CK2	1145.02	CK3	594.067	CK4	672.558	CK5	1042.63	CK6		1013.12	CK2
1093.37	CK2	1089.9	CK3	568.901	CK4	685.938	CK5	1010.76	CK6		1093.37	CK2
1065.4	CK2	1252.8	CK3	766.806	CK4	367.835	CK5	897.371	CK6		1065.4	CK2
1066.86	CK2	1344.94	CK3	1035.87	CK4	327.479	CK5	738.123	CK6		1066.86	CK2
940.974	CK2	1350.48	CK3	788.805	CK4	762.614	CK5	1059.91	CK6		940.974	CK2
871.696	CK2	1237.32	CK3	1055.53	CK4	732.103	CK5	938.531	CK6		871.696	CK2
1022.31	CK2	1234.23	CK3	1025.42	CK4	579.453	CK5	921.652	CK6		1022.31	CK2
1148.2	CK2	1575.89	CK3	975.201	CK4	478.324	CK5	990.828	CK6		1148.2	CK2
987.534	CK2	1367.21	CK3	900.406	CK4	435.612	CK5	766.801	CK6		987.534	CK2
1146.81	CK2	1393.74	CK3	873.012	CK4	467.406	CK5	628.181	CK6		1146.81	CK2
682.275	CK2	1212	CK3	1062.12	CK4	466.825	CK5	587.895	CK6		682.275	CK2
695.33	CK2	1015.72	CK3	1075.32	CK4	544.085	CK5	688.487	CK6		695.33	CK2
911.085	CK2	927.489	CK3	1157.77	CK4	474.491	CK5	763.033	CK6		911.085	CK2
817.213	CK2	936.757	CK3	1318.89	CK4	489.478	CK5	857.247	CK6		817.213	CK2
830.337	CK2	1557.57	CK3	1134.02	CK4	562.354	CK5	601.993	CK6		830.337	CK2
1126.04	CK2	1393.24	CK3	1193.72	CK4	539.839	CK5	764.131	CK6		1126.04	CK2
1073.82	CK2	1342	CK3	1043.63	CK4	494.758	CK5	718.743	CK6		1073.82	CK2
763.071	CK2	1233.6	CK3	1054.32	CK4	442.626	CK5	778.495	CK6		763.071	CK2
1107.27	CK2	1246.69	CK3	1048.39	CK4	536.875	CK5	716.373	CK6		1107.27	CK2
1112.25	CK2	1455.18	CK3	1058.57	CK4	501.126	CK5	809.685	CK6		1112.25	CK2
1054.01	CK2	1376.63	CK3	1133	CK4	528.646	CK5	796.392	CK6		1054.01	CK2
989.273	CK2	1389.79	CK3	1057.08	CK4	479.215	CK5	839.946	CK6		989.273	CK2
1091.82	CK2	1313.61	CK3	1017.23	CK4	421.323	CK5	744.149	CK6		1091.82	CK2
870.074	CK2	866.189	CK3	978.812	CK4	481.016	CK5	791.483	CK6		870.074	CK2
1014.94	CK2	814.894	CK3	1100.66	CK4	545.523	CK5	922.36	CK6		1014.94	CK2
700.524	CK2	1136.34	CK3	672.979	CK4	494.022	CK5	873.493	CK6		700.524	CK2
761.945	CK2	1041.07	CK3	667.176	CK4	486.923	CK5	933.87	CK6		761.945	CK2
883.155	CK2	762.94	CK3	876.988	CK4	499.895	CK5	843.793	CK6		883.155	CK2
883.738	CK2	708.354	CK3	1052.78	CK4	507.546	CK5	989.326	CK6		883.738	CK2
651.035	CK2	1111.03	CK3	850.14	CK4	484.058	CK5	949.523	CK6		651.035	CK2
693.878	CK2	1209.47	CK3	879.755	CK4	699.923	CK5	967.36	CK6		693.878	CK2
674.743	CK2	972.742	CK3	1034.57	CK4	700.245	CK5	1038.72	CK6		674.743	CK2
766.771	CK2	949.659	CK3	1091.47	CK4	771.173	CK5	998.784	CK6		766.771	CK2
747.878	CK2	1193.81	CK3	1188.08	CK4	784.85	CK5	1029.63	CK6		747.878	CK2
752.778	CK2	687.724	CK3	1133.27	CK4	644.394	CK5	907.864	CK6		752.778	CK2
794.827	CK2	718.492	CK3	1123.47	CK4	660.88	CK5	825.459	CK6		794.827	CK2
608.354	CK2	1207.63	CK3	942.604	CK4	478.305	CK5	870.45	CK6		608.354	CK2
771.002	CK2	1471.31	CK3	919.833	CK4	457.709	CK5	911.097	CK6		771.002	CK2
687.483	CK2	1465.5	CK3	1054.13	CK4	731.29	CK5	558.094	CK6		687.483	CK2
1102.11	CK2	1366.57	CK3	840.253	CK4	611.176	CK5	616.821	CK6		1102.11	CK2
817.473	CK2	1382.99	CK3	754.4	CK4	618.987	CK5	592.906	CK6		817.473	CK2
1026.92	CK2	1373.24	CK3	738.718	CK4	827.961	CK5	651.046	CK6		1026.92	CK2
1076.96	CK2	1408.58	CK3	722.221	CK4	649.863	CK5	580.055	CK6		1076.96	CK2
1016.33	CK2	1410.83	CK3	527.006	CK4	488.351	CK5	862.057	CK6		1016.33	CK2
1098.92	CK2	1162.4	CK3	963.568	CK4	520.105	CK5	561.278	CK6		1098.92	CK2
947.907	CK2	1114.03	CK3	1154.6	CK4	434.587	CK5	917.309	CK6		947.907	CK2
871.9	CK2	1306	CK3	983.829	CK4	558.176	CK5	1045.75	CK6		871.9	CK2
1088.76	CK2	1326.83	CK3	997.559	CK4	469.766	CK5	927.547	CK6		1088.76	CK2
946.238	CK2	1265.91	CK3	909.78	CK4	869.819	CK5	1049.75	CK6		946.238	CK2
922.261	CK2	1515.62	CK3	901.726	CK4	908.047	CK5	1006.91	CK6		922.261	CK2
986.956	CK2	1419.13	CK3	847.945	CK4	443.518	CK5	1072.07	CK6		986.956	CK2
764.318	CK2	1518.64	CK3	521.088	CK4	451.414	CK5	1096.84	CK6		764.318	CK2
1130.91	CK2	1300.18	CK3	692.736	CK4	641.856	CK5	1002.93	CK6		1130.91	CK2
1127.73	CK2	1126.46	CK3	790.452	CK4	825.489	CK5	1115.45	CK6		1127.73	CK2
1220.88	CK2	1076.36	CK3	650.066	CK4	429.227	CK5	963.529	CK6		1220.88	CK2
980.337	CK2	1175.68	CK3	1002.14	CK4	644.35	CK5	683.297	CK6		980.337	CK2
1131.52	CK2	1257.57	CK3	884.453	CK4	683.169	CK5	817.855	CK6		1131.52	CK2
1161.91	CK2	1065.05	CK3	651.834	CK4	457.397	CK5	1050.41	CK6		1161.91	CK2
1079.09	CK2	1002.45	CK3	785.182	CK4	668.833	CK5	807.278	CK6		1079.09	CK2
613.79	CK2	1238.64	CK3	666.932	CK4	718.73	CK5	806.289	CK6		613.79	CK2
818.774	CK2	1213.34	CK3	1061.01	CK4	778.015	CK5	659.905	CK6		818.774	CK2
914.181	CK2	1147.02	CK3	1086.51	CK4	1067.79	CK5	799.33	CK6		914.181	CK2
976.389	CK2	924.488	CK3	1109.97	CK4	1138.41	CK5	858.35	CK6		976.389	CK2
1006.82	CK2	948.723	CK3	1060.34	CK4	1197.68	CK5	919.617	CK6		1006.82	CK2
1106.54	CK2	1438.33	CK3	643.47	CK4	1215.66	CK5	852.113	CK6		1106.54	CK2
1028.57	CK2	1001.52	CK3	587.612	CK4	1286.41	CK5	774.911	CK6		1028.57	CK2
1129.44	CK2	1129.87	CK3	1165.43	CK4	1079.78	CK5	723.187	CK6		1129.44	CK2
1097.8	CK2	1200.83	CK3	1147.41	CK4	1103.39	CK5	773.459	CK6		1097.8	CK2
1017.22	CK2	1141.56	CK3	923.486	CK4	1185.96	CK5	544.438	CK6		1017.22	CK2
986.103	CK2	1247.19	CK3	1314.18	CK4	1023.96	CK5	516.412	CK6		986.103	CK2
609.715	CK2	993.622	CK3	1008.19	CK4	1152.95	CK5	685.544	CK6		609.715	CK2
685.689	CK2	1003.44	CK3	934.136	CK4	1081.54	CK5	855.287	CK6		685.689	CK2
864.136	CK2	1300.01	CK3	1182.73	CK4	870.313	CK5	872.468	CK6		864.136	CK2
1057.64	CK2	1127.57	CK3	1058.51	CK4	839.387	CK5	794.646	CK6		1057.64	CK2
941.937	CK2	1392.78	CK3	1187.99	CK4	1019.43	CK5	650.337	CK6		941.937	CK2
578.302	CK2	1088.75	CK3	1156.82	CK4	810.443	CK5	727.137	CK6		578.302	CK2
539.85	CK2	1021.38	CK3	1187.3	CK4	813.307	CK5	770.891	CK6		539.85	CK2
803.53	CK2	1148.41	CK3	1080.31	CK4	882.302	CK5	1053.92	CK6		803.53	CK2
694.211	CK2	1155.76	CK3	1033.24	CK4	1106.66	CK5	939.277	CK6		694.211	CK2
940.496	CK2	1105.22	CK3	987.484	CK4	1121.81	CK5	1207.74	CK6		940.496	CK2
675.885	CK2	1176.39	CK3	1021.49	CK4	818.43	CK5	874.24	CK6		675.885	CK2
760.673	CK2	1329.43	CK3	1175.49	CK4	842.958	CK5	1037.63	CK6		760.673	CK2
502.747	CK2	1368.79	CK3	764.894	CK4	1099.87	CK5	783.342	CK6		502.747	CK2
1064.19	CK2	1277.32	CK3	786.156	CK4	787.749	CK5	866.024	CK6		1064.19	CK2
878.134	CK2	1411.86	CK3	1093.31	CK4	989.53	CK5	1252.39	CK6		878.134	CK2
886.23	CK2	1402.95	CK3	838.148	CK4	724.815	CK5	1104.49	CK6		886.23	CK2
750.986	CK2	1389.89	CK3	879.77	CK4	1343.59	CK5	959.662	CK6		750.986	CK2
727.056	CK2	1026.5	CK3	896.337	CK4	1253.13	CK5	1310.86	CK6		727.056	CK2
981.776	CK2	1015.06	CK3	1124.12	CK4	995.412	CK5	1192.94	CK6		981.776	CK2
725.747	CK2	1236.49	CK3	1012.03	CK4	849.835	CK5	1119.9	CK6		725.747	CK2
1040.55	CK2	1136.76	CK3	955.541	CK4	742.676	CK5	1241.02	CK6		1040.55	CK2
826.893	CK2	1052.93	CK3	932.783	CK4	1220.75	CK5	869.567	CK6		826.893	CK2
702.202	CK2	1335.1	CK3	807.48	CK4	970.85	CK5	1139.17	CK6		702.202	CK2
764.826	CK2	1174.64	CK3	920.512	CK4	1252.12	CK5	926.681	CK6		764.826	CK2
1183.96	CK2	1252.36	CK3	752.737	CK4	815.943	CK5	1032.37	CK6		1183.96	CK2
1195.73	CK2	825.79	CK3	1052.98	CK4	806.632	CK5	863.243	CK6		1195.73	CK2
1237.24	CK2	824.661	CK3	933.38	CK4	995.507	CK5	807.292	CK6		1237.24	CK2
1167.27	CK2	1330	CK3	893.465	CK4	873.402	CK5	1105.6	CK6		1167.27	CK2
449.177	CK2	1279.49	CK3	1062.44	CK4	1139.07	CK5	1073.41	CK6		449.177	CK2
567.801	CK2	1264.79	CK3	1196.48	CK4	763.247	CK5	1115.97	CK6		567.801	CK2
595.938	CK2	1285.82	CK3	998.215	CK4	992.209	CK5	909.125	CK6		595.938	CK2
479.872	CK2	1186.34	CK3	995.545	CK4	818.902	CK5	1103.75	CK6		479.872	CK2
578.896	CK2	1105.94	CK3	974.353	CK4	1024.2	CK5	1068.39	CK6		578.896	CK2
573.727	CK2	1224.3	CK3	854.586	CK4	985.342	CK5	1171.63	CK6		573.727	CK2
618.554	CK2	1309.1	CK3	759.583	CK4	1083.88	CK5	1218.36	CK6		618.554	CK2
673.705	CK2	1294.47	CK3	952.023	CK4	934.273	CK5	1154.34	CK6		673.705	CK2
655.975	CK2	1460.79	CK3	846.83	CK4	1030.62	CK5	1137.77	CK6		655.975	CK2
686.446	CK2	1303.71	CK3	814.213	CK4	1121.7	CK5	1038.07	CK6		686.446	CK2
980.562	CK2	858.986	CK3	713.725	CK4	1036.86	CK5	1123.74	CK6		980.562	CK2
1121.48	CK2	862.561	CK3	1044.56	CK4	1029.02	CK5	1018.69	CK6		1121.48	CK2
863.116	CK2	1224.49	CK3	1054.26	CK4	1000.65	CK5	1193.74	CK6		863.116	CK2
1124.51	CK2	1378.76	CK3	1189.38	CK4	1078.4	CK5	946.134	CK6		1124.51	CK2
776.067	CK2	936.089	CK3	839.911	CK4	978.281	CK5	987.214	CK6		776.067	CK2
959.173	CK2	924.806	CK3	865.504	CK4	977.239	CK5	1093.29	CK6		959.173	CK2
994.038	CK2	1107.11	CK3	1152.66	CK4	1086.51	CK5	1165.7	CK6		994.038	CK2
1071.56	CK2	957.817	CK3	1078.8	CK4	994.735	CK5	1194.65	CK6		1071.56	CK2
813.479	CK2	1107.86	CK3	731.988	CK4	764.733	CK5	1074.72	CK6		813.479	CK2
1091.2	CK2	1599	CK3	837.2	CK4	870.135	CK5	1120.7	CK6		1091.2	CK2
1084.51	CK2	1392.22	CK3	985.502	CK4	905.061	CK5	1190.52	CK6		1084.51	CK2
1050.75	CK2	1326.8	CK3	734.73	CK4	914.687	CK5	990.297	CK6		1050.75	CK2
918.848	CK2	1322.89	CK3	708.585	CK4	968.903	CK5	934.062	CK6		918.848	CK2
506.249	CK2	1223.32	CK3	974.699	CK4	998.89	CK5	1195.47	CK6		506.249	CK2
548.817	CK2	1011.24	CK3	1101.28	CK4	1035.27	CK5	1018.43	CK6		548.817	CK2
820.307	CK2	1257.16	CK3	936.796	CK4	813.337	CK5	1024.24	CK6		820.307	CK2
698.75	CK2	1147.12	CK3	669.409	CK4	812.797	CK5	977.05	CK6		698.75	CK2
407.976	CK2	1263.97	CK3	749.116	CK4	952.169	CK5	1149.87	CK6		407.976	CK2
1066.22	CK2	1179.26	CK3	973.115	CK4	931.709	CK5	1031.96	CK6		1066.22	CK2
755.87	CK2	1278.48	CK3	1102.45	CK4	887.198	CK5	995.132	CK6		755.87	CK2
807.86	CK2	838.509	CK3	1228.63	CK4	1050.46	CK5	1051.78	CK6		807.86	CK2
1051	CK2	1083.07	CK3	1237.42	CK4	1089.52	CK5	1100.31	CK6		1051	CK2
1094.92	CK2	597.067	CK3	1241.03	CK4	1079.11	CK5	1095.99	CK6		1094.92	CK2
667.118	CK2	1130.66	CK3	1116.56	CK4	1058.2	CK5	986.054	CK6		667.118	CK2
687.873	CK2	828.479	CK3	1067.57	CK4	1196.62	CK5	995.866	CK6		687.873	CK2
884.293	CK2	709.372	CK3	1005.74	CK4	1282.21	CK5	1124.85	CK6		884.293	CK2
652.801	CK2	917.553	CK3	1061.59	CK4	1362.74	CK5	1160.58	CK6		652.801	CK2
783.422	CK2	743.648	CK3	1077.26	CK4	1173.79	CK5	1137.23	CK6		783.422	CK2
571.509	CK2	1297.26	CK3	892.311	CK4	688.659	CK5	1119.34	CK6		571.509	CK2
717.944	CK2	1300.36	CK3	934.408	CK4	1096.99	CK5	1041.55	CK6		717.944	CK2
974.358	CK2	1296.53	CK3	921.672	CK4	907.986	CK5	1044.36	CK6		974.358	CK2
1019.62	CK2	1202.71	CK3	909.492	CK4	1061.76	CK5	909.465	CK6		1019.62	CK2
806.085	CK2	607.324	CK3	1191.86	CK4	934.302	CK5	957.606	CK6		806.085	CK2
869.495	CK2	1111.76	CK3	1091.13	CK4	1059.68	CK5	1144.1	CK6		869.495	CK2
969.003	CK2	754.409	CK3	995.431	CK4	891.252	CK5	1104.04	CK6		969.003	CK2
820.365	CK2	671.821	CK3	872.537	CK4	958.23	CK5	979.563	CK6		820.365	CK2
857.08	CK2	786.876	CK3	875.665	CK4	885.769	CK5	835.955	CK6		857.08	CK2
642.935	CK2	831.803	CK3	959.375	CK4	1056.41	CK5	926.62	CK6		642.935	CK2
626.603	CK2	718.807	CK3	911.243	CK4	987.609	CK5	671.043	CK6		626.603	CK2
695.268	CK2	710.548	CK3	903.109	CK4	845.349	CK5	938.613	CK6		695.268	CK2
1040.95	CK2	875.897	CK3	957.279	CK4	1055.56	CK5	674.727	CK6		1040.95	CK2
911.368	CK2	940.983	CK3	809.394	CK4	906.014	CK5	988.226	CK6		911.368	CK2
688.034	CK2	796.542	CK3	887.088	CK4	890.476	CK5	897.75	CK6		688.034	CK2
1064.33	CK2	794.13	CK3	835.234	CK4	1050.99	CK5	692.796	CK6		1064.33	CK2
1005.25	CK2	766.012	CK3	982.042	CK4	1079.94	CK5	1081.18	CK6		1005.25	CK2
905.088	CK2	824.547	CK3	904.927	CK4	1009.69	CK5	1119.75	CK6		905.088	CK2
898.238	CK2	930.476	CK3	1141.57	CK4	940.106	CK5	955.486	CK6		898.238	CK2
1032.43	CK2	1157.4	CK3	987.477	CK4	998.051	CK5	1201.11	CK6		1032.43	CK2
672.42	CK2	896.19	CK3	897.019	CK4	1004.48	CK5	1119.72	CK6		672.42	CK2
573.883	CK2	1317.53	CK3	1082.42	CK4	1094.58	CK5	871.67	CK6		573.883	CK2
1169.03	CK2	1358.41	CK3	927.833	CK4	1053.69	CK5	1014.16	CK6		1169.03	CK2
1019.89	CK2	868.74	CK3	1071.16	CK4	910.86	CK5	1130.03	CK6		1019.89	CK2
1156.81	CK2	927.347	CK3	1108.47	CK4	1042.13	CK5	1168.34	CK6		1156.81	CK2
766.671	CK2	1085.98	CK3	829.711	CK4	966.374	CK5	1226.75	CK6		766.671	CK2
883.507	CK2	1098.54	CK3	1038.16	CK4	1025.36	CK5	1144.86	CK6		883.507	CK2
698.021	CK2	1108.91	CK3	1159.1	CK4	984.066	CK5	1135.35	CK6		698.021	CK2
626.458	CK2	1233.15	CK3	1045.14	CK4	1073.41	CK5	1024.03	CK6		626.458	CK2
766.486	CK2	1079.44	CK3	831.173	CK4	1075.02	CK5	974.259	CK6		766.486	CK2
1176.56	CK2	1367.73	CK3	934.11	CK4	1034.12	CK5	1139.58	CK6		1176.56	CK2
1036.66	CK2	1415.46	CK3	966.947	CK4	1185.51	CK5	1053.33	CK6		1036.66	CK2
734.353	CK2	855.096	CK3	1160.99	CK4	1339.58	CK5	1127.28	CK6		734.353	CK2
987.397	CK2	818.858	CK3	976.683	CK4	912.338	CK5	900.764	CK6		987.397	CK2
1031.1	CK2	1052.33	CK3	1051.14	CK4	701.951	CK5	1105.97	CK6		1031.1	CK2
1055.77	CK2	1032.21	CK3	1060.73	CK4	820.521	CK5	1058.19	CK6		1055.77	CK2
1051.55	CK2	1202.8	CK3	743.353	CK4	903.711	CK5	1037.54	CK6		1051.55	CK2
1108.13	CK2	1161.44	CK3	1023.16	CK4	966.984	CK5	951.799	CK6		1108.13	CK2
1003.01	CK2	1098.62	CK3	855.098	CK4	1087.07	CK5	1024.64	CK6		1003.01	CK2
979.501	CK2	991.368	CK3	1143.85	CK4	1014.68	CK5	1168.76	CK6		979.501	CK2
445.618	CK2	878.506	CK3	963.279	CK4	915.338	CK5	1127.3	CK6		445.618	CK2
598.111	CK2	897.342	CK3	997.438	CK4	965.64	CK5	1129.95	CK6		598.111	CK2
489.646	CK2	1009.64	CK3	1066.38	CK4	990.87	CK5	1156.78	CK6		489.646	CK2
472.796	CK2	1089.06	CK3	1084.61	CK4	1011	CK5	1064.75	CK6		472.796	CK2
394.727	CK2	1058.72	CK3	965.706	CK4	992.215	CK5	1296.74	CK6		394.727	CK2
418.372	CK2	840.645	CK3	1050.23	CK4	963.724	CK5	1159.23	CK6		418.372	CK2
340.923	CK2	1292	CK3	1126.49	CK4	874.549	CK5	1318.79	CK6		340.923	CK2
340.094	CK2	1219.85	CK3	1007.25	CK4	1091.28	CK5	1146.67	CK6		340.094	CK2
1127.92	CK2	931.343	CK3	976.543	CK4	1307.23	CK5	1142.18	CK6		1127.92	CK2
588.535	CK2	958.822	CK3	952.937	CK4	1361.12	CK5	1008.27	CK6		588.535	CK2
558.847	CK2	666.847	CK3	1004.12	CK4	1263.21	CK5	1194.52	CK6		558.847	CK2
620.139	CK2	780.84	CK3	1125.49	CK4	1033.9	CK5	1316.67	CK6		620.139	CK2
893.4	CK2	1034.15	CK3	919.62	CK4	1129.04	CK5	911.412	CK6		893.4	CK2
537.34	CK2	1195.34	CK3	802.422	CK4	833.58	CK5	827.298	CK6		537.34	CK2
585.556	CK2	1097.71	CK3	857.654	CK4	943.076	CK5	1074.89	CK6		585.556	CK2
572.928	CK2	934.468	CK3	791.23	CK4	824.806	CK5	1099.18	CK6		572.928	CK2
575.357	CK2	1035.21	CK3	727.556	CK4	1163.83	CK5	1158.71	CK6		575.357	CK2
512.268	CK2	869.129	CK3	966.199	CK4	1156.3	CK5	951.514	CK6		512.268	CK2
543.767	CK2	1025.88	CK3	795.42	CK4	1136.76	CK5	1009.07	CK6		543.767	CK2
814.782	CK2	737.813	CK3	921.903	CK4	1050.06	CK5	1145.32	CK6		814.782	CK2
1020.89	CK2	655.351	CK3	862.313	CK4	1007.38	CK5	1019.66	CK6		1020.89	CK2
594.922	CK2	730.516	CK3	654.138	CK4	1058.65	CK5	996.494	CK6		594.922	CK2
667.005	CK2	632.538	CK3	702.905	CK4	928.83	CK5				667.005	CK2
689.217	CK2	702.308	CK3	903.464	CK4	920.304	CK5				689.217	CK2
1065.25	CK2	550.343	CK3	958.937	CK4	934.259	CK5				1065.25	CK2
708.733	CK2	810.449	CK3	1089.92	CK4	788.123	CK5				708.733	CK2
685.117	CK2	848.475	CK3	749.404	CK4	1021.8	CK5				685.117	CK2
660.181	CK2	606.246	CK3	801.158	CK4	967.772	CK5				660.181	CK2
966.804	CK2	607.424	CK3	603.468	CK4	864.905	CK5				966.804	CK2
1002.63	CK2	849.653	CK3	663.007	CK4	1022.96	CK5				1002.63	CK2
673.933	CK2	703.313	CK3	1020.47	CK4	894.881	CK5				673.933	CK2
932.726	CK2	734.909	CK3	1066.5	CK4	815.027	CK5				932.726	CK2
963.023	CK2	739.43	CK3	1110.97	CK4	928.635	CK5				963.023	CK2
953.133	CK2	809.153	CK3	720.914	CK4	1140.17	CK5				953.133	CK2
607.764	CK2	921.997	CK3	601.842	CK4	1211.36	CK5				607.764	CK2
552.544	CK2	789.873	CK3	828.699	CK4	1089.58	CK5				552.544	CK2
755.87	CK2	1197.34	CK3	1017.22	CK4	799.944	CK5				755.87	CK2
816.532	CK2	843.069	CK3	827.966	CK4	911.608	CK5				816.532	CK2
535.789	CK2	1002.17	CK3	940.11	CK4	891.702	CK5				535.789	CK2
814.153	CK2	1010.94	CK3	832.144	CK4	752.826	CK5				814.153	CK2
542.115	CK2	988.94	CK3	944.144	CK4	877.237	CK5				542.115	CK2
664.446	CK2	1125.79	CK3	926.554	CK4	1015.84	CK5				664.446	CK2
649.788	CK2	1203.69	CK3	780.913	CK4	997.109	CK5				649.788	CK2
682.783	CK2	1126.36	CK3	578.425	CK4	880.068	CK5				682.783	CK2
792.157	CK2	827.584	CK3	892.95	CK4	893.345	CK5				792.157	CK2
1024.32	CK2	965.087	CK3	1069.63	CK4	787.407	CK5				1024.32	CK2
942.48	CK2	1172.31	CK3	1081.07	CK4	901.206	CK5				942.48	CK2
948.879	CK2	1160.41	CK3	622.818	CK4	897.011	CK5				948.879	CK2
1093.18	CK2	827.311	CK3	794.741	CK4	906.686	CK5				1093.18	CK2
701.437	CK2	770.229	CK3	630.523	CK4	1121.62	CK5				701.437	CK2
701.517	CK2	846.222	CK3	696.112	CK4	1048.31	CK5				701.517	CK2
998.322	CK2	837.839	CK3	814.956	CK4	872.026	CK5				998.322	CK2
993.372	CK2	1014.65	CK3	871.295	CK4	1141.11	CK5				993.372	CK2
1038.45	CK2	1061.58	CK3	789.118	CK4	823.58	CK5				1038.45	CK2
1216.48	CK2	757.283	CK3	997.088	CK4	909.775	CK5				1216.48	CK2
1140.78	CK2	787.746	CK3	889.52	CK4	677.642	CK5				1140.78	CK2
884.035	CK2	700.398	CK3	672.296	CK4	686.869	CK5				884.035	CK2
853.183	CK2	700.112	CK3	788.665	CK4	835.062	CK5				853.183	CK2
985.895	CK2	1128.42	CK3	778.903	CK4	1088.44	CK5				985.895	CK2
954.625	CK2	696.736	CK3	913.975	CK4	960.211	CK5				954.625	CK2
1040.55	CK2	727.951	CK3	946.541	CK4	1028.39	CK5				1040.55	CK2
440.719	CK2	708.68	CK3	875.478	CK4	1008.75	CK5				440.719	CK2
434.736	CK2	859.898	CK3	867.057	CK4	999.501	CK5				434.736	CK2
1033.69	CK2	839.614	CK3	896.38	CK4	1076.46	CK5				1033.69	CK2
962.981	CK2	1036.43	CK3	1062.01	CK4	947.059	CK5				962.981	CK2
901.246	CK2	1407.97	CK3	1138.46	CK4	1135.6	CK5				901.246	CK2
1046.99	CK2	962.318	CK3	1114.58	CK4	977.749	CK5				1046.99	CK2
425.343	CK2	906.205	CK3	888.412	CK4	887.847	CK5				425.343	CK2
823.573	CK2	1398.72	CK3	883.447	CK4	1086.58	CK5				823.573	CK2
569.327	CK2	750.35	CK3	812.645	CK4	947.595	CK5				569.327	CK2
1054.89	CK2	718.096	CK3	924.743	CK4	895.963	CK5				1054.89	CK2
1014.36	CK2	1132.48	CK3	1057.42	CK4	851.53	CK5				1014.36	CK2
640.304	CK2	887.237	CK3	661.925	CK4	938.787	CK5				640.304	CK2
670.591	CK2	1310.39	CK3	773.162	CK4	916.534	CK5				670.591	CK2
1024.03	CK2	1117.23	CK3	885.047	CK4	963.12	CK5				1024.03	CK2
1012.25	CK2	1146.27	CK3	1026.57	CK4	1051.73	CK5				1012.25	CK2
645.856	CK2	623.463	CK3	732.882	CK4	937.873	CK5				645.856	CK2
462.188	CK2	820.086	CK3	614.842	CK4	994.973	CK5				462.188	CK2
511.974	CK2	727.56	CK3	920.839	CK4	860.113	CK5				511.974	CK2
513.653	CK2	676.331	CK3	893.885	CK4	1048.5	CK5				513.653	CK2
995.511	CK2	699.911	CK3	906.889	CK4	968.585	CK5				995.511	CK2
571.59	CK2	605.842	CK3	809.8	CK4	1170.26	CK5				571.59	CK2
592.353	CK2	867.131	CK3	815.992	CK4	1012.25	CK5				592.353	CK2
516.356	CK2	982.77	CK3	853.087	CK4	1040.31	CK5				516.356	CK2
538.225	CK2	846.895	CK3	-3.42803	CK4	1028.1	CK5				538.225	CK2
406.591	CK2	872.636	CK3	-5.32263	CK4	911.941	CK5				406.591	CK2
445.063	CK2	844.419	CK3	865.568	CK4	1077.94	CK5				445.063	CK2
965.598	CK2	800.34	CK3	900.432	CK4	1056.75	CK5				965.598	CK2
425.538	CK2	1440.06	CK3	894.136	CK4	1001.69	CK5				425.538	CK2
461.955	CK2	1475.3	CK3	765.934	CK4	633.63	CK5				461.955	CK2
453.928	CK2	1500.33	CK3	684.747	CK4	618.593	CK5				453.928	CK2
457.38	CK2	1475.96	CK3	638.903	CK4	867.264	CK5				457.38	CK2
547.852	CK2	884.84	CK3	772.956	CK4	1097.86	CK5				547.852	CK2
573.19	CK2	964.6	CK3	705.451	CK4	1045.14	CK5				573.19	CK2
376	CK2	968.397	CK3	841.76	CK4	1072.97	CK5				376	CK2
371.735	CK2	939.424	CK3	815.539	CK4	993.672	CK5				371.735	CK2
972.967	CK2	961.34	CK3	968.343	CK4	1074.84	CK5				972.967	CK2
940.063	CK2	1204.53	CK3	934.586	CK4	920.678	CK5				940.063	CK2
932.305	CK2	1141.25	CK3	975.708	CK4	766.073	CK5				932.305	CK2
725.713	CK2	990.382	CK3	980.409	CK4	733.986	CK5				725.713	CK2
833.901	CK2	1172.19	CK3	944.87	CK4	1026.72	CK5				833.901	CK2
868.612	CK2	1214.74	CK3	952.031	CK4	1020.32	CK5				868.612	CK2
781.845	CK2	1071.56	CK3	923.035	CK4	755.968	CK5				781.845	CK2
775.053	CK2	1183.92	CK3	679.386	CK4	1066.11	CK5				775.053	CK2
945.239	CK2	966.908	CK3	615.402	CK4	1089.8	CK5				945.239	CK2
938.128	CK2	944.154	CK3	1086.62	CK4	918.467	CK5				938.128	CK2
1079.66	CK2	1454.04	CK3	1181.83	CK4	939.743	CK5				1079.66	CK2
936.639	CK2	1226.92	CK3	1082.25	CK4	1115.7	CK5				936.639	CK2
886.728	CK2	1443.51	CK3	1081.54	CK4	1038.87	CK5				886.728	CK2
575.1	CK2	1343.65	CK3	1100.85	CK4	903.798	CK5				575.1	CK2
479.887	CK2	1200.43	CK3	1078.99	CK4	982.725	CK5				479.887	CK2
448.482	CK2	1069.79	CK3	1050.71	CK4	1034.35	CK5				448.482	CK2
597.856	CK2	867.697	CK3	869.117	CK4	1046.06	CK5				597.856	CK2
983.406	CK2	903.956	CK3	833.117	CK4	923.736	CK5				983.406	CK2
521.286	CK2	1187.5	CK3	921.401	CK4	1105.37	CK5				521.286	CK2
488.182	CK2	857.641	CK3	838.68	CK4	1006.33	CK5				488.182	CK2
901.184	CK2	768.23	CK3	967.934	CK4	866.924	CK5				901.184	CK2
1117.94	CK2	1127.03	CK3	926.414	CK4	812.48	CK5				1117.94	CK2
1181.59	CK2	988.553	CK3	1022.64	CK4	1008.79	CK5				1181.59	CK2
1151.59	CK2	810.364	CK3	792.336	CK4	970.213	CK5				1151.59	CK2
1329.72	CK2	760.064	CK3	890.662	CK4	1110.75	CK5				1329.72	CK2
1272.62	CK2	715.598	CK3	1155.15	CK4	1098.07	CK5				1272.62	CK2
995.489	CK2	618.919	CK3	744.753	CK4	1014.03	CK5				995.489	CK2
1190.89	CK2	744.642	CK3	777.448	CK4	1183.72	CK5				1190.89	CK2
1310.62	CK2	595.482	CK3	896.38	CK4	913.772	CK5				1310.62	CK2
1339.8	CK2	1011.2	CK3	1061.68	CK4	1082.91	CK5				1339.8	CK2
1319.71	CK2	1099.09	CK3	905.182	CK4	798.832	CK5				1319.71	CK2
1211.91	CK2	1168.63	CK3	899.458	CK4	849.395	CK5				1211.91	CK2
1220.05	CK2	714.483	CK3	948.208	CK4	874.542	CK5				1220.05	CK2
1286.28	CK2	828.808	CK3	684.772	CK4	932.728	CK5				1286.28	CK2
1283.73	CK2	1229.07	CK3	1038.12	CK4	1101.78	CK5				1283.73	CK2
791.818	CK2	1170.37	CK3	975.202	CK4	990.825	CK5				791.818	CK2
1045.44	CK2	1095.62	CK3	847.482	CK4	936.675	CK5				1045.44	CK2
1084.54	CK2	1308.94	CK3	815.388	CK4	894.106	CK5				1084.54	CK2
1364.94	CK2	840.456	CK3	707.789	CK4	921.438	CK5				1364.94	CK2
1203.68	CK2	786.575	CK3	697.359	CK4	838.623	CK5				1203.68	CK2
1193.59	CK2	1356.23	CK3	817.166	CK4	1049.38	CK5				1193.59	CK2
966.399	CK2	1312.22	CK3	821.8	CK4	1032.21	CK5				966.399	CK2
1322.23	CK2	800.563	CK3	785.15	CK4	885.466	CK5				1322.23	CK2
1171.61	CK2	1286.71	CK3	1083.82	CK4	887.877	CK5				1171.61	CK2
1075.09	CK2	1361.15	CK3	564.354	CK4	949.776	CK5				1075.09	CK2
1181.28	CK2	1331.81	CK3	739.45	CK4	870.127	CK5				1181.28	CK2
1117.18	CK2	1346.01	CK3	612.724	CK4	878.009	CK5				1117.18	CK2
1058.41	CK2	1074.15	CK3	792.972	CK4	1139.59	CK5				1058.41	CK2
1176.48	CK2	1144.17	CK3	713.03	CK4	906.313	CK5				1176.48	CK2
1153.77	CK2	1099.56	CK3	651.255	CK4	1001.4	CK5				1153.77	CK2
1108.6	CK2	964.264	CK3	967.911	CK4	895.312	CK5				1108.6	CK2
1140.12	CK2	1092.96	CK3	1021.38	CK4	910.205	CK5				1140.12	CK2
1065.12	CK2	1532.34	CK3	971.167	CK4	872.662	CK5				1065.12	CK2
899.311	CK2	1036.33	CK3	971.974	CK4	978.316	CK5				899.311	CK2
1055.57	CK2	801.576	CK3	905.871	CK4	861.146	CK5				1055.57	CK2
872.472	CK2	834.428	CK3	736.941	CK4	849.197	CK5				872.472	CK2
872.658	CK2	839.614	CK3	809.424	CK4	958.604	CK5				872.658	CK2
875	CK2	1045.8	CK3	869.574	CK4	943.453	CK5				875	CK2
935.5	CK2	807.754	CK3	782.532	CK4	1015.71	CK5				935.5	CK2
936.154	CK2	819.932	CK3	829.516	CK4	919.865	CK5				936.154	CK2
1072.35	CK2	792.898	CK3	1056.17	CK4	839.191	CK5				1072.35	CK2
1078.06	CK2	1092.99	CK3	1010.3	CK4	917.453	CK5				1078.06	CK2
1193.88	CK2	824.155	CK3	1137.81	CK4	825.765	CK5				1193.88	CK2
1125.09	CK2	903.157	CK3	981.796	CK4	863.34	CK5				1125.09	CK2
1169.82	CK2	884.385	CK3	971.932	CK4	836.164	CK5				1169.82	CK2
811.291	CK2	763.784	CK3	865.108	CK4	924.568	CK5				811.291	CK2
1198.53	CK2	1290.39	CK3	966.246	CK4	912.495	CK5				1198.53	CK2
749	CK2	1328.94	CK3	925.435	CK4	909.135	CK5				749	CK2
1235.75	CK2	1145.35	CK3	1012	CK4	1071.28	CK5				1235.75	CK2
1279.01	CK2	919.856	CK3	941.819	CK4	887.377	CK5				1279.01	CK2
1218.06	CK2	895.482	CK3	879.09	CK4	988.8	CK5				1218.06	CK2
1273.03	CK2	937.184	CK3	783.442	CK4	954.915	CK5				1273.03	CK2
817.096	CK2	966.77	CK3	895.404	CK4	1080.49	CK5				817.096	CK2
1051.18	CK2	768.47	CK3	740.19	CK4	1003.07	CK5				1051.18	CK2
1238.81	CK2	1061.03	CK3	755.794	CK4	769.761	CK5				1238.81	CK2
1161.37	CK2	1027	CK3	908.176	CK4	782.504	CK5				1161.37	CK2
1192.39	CK2	1072.85	CK3	805.846	CK4	794.65	CK5				1192.39	CK2
1240.18	CK2	821.625	CK3	789.405	CK4	1048.58	CK5				1240.18	CK2
934.754	CK2	798.86	CK3	957.481	CK4	793.454	CK5				934.754	CK2
1300.18	CK2	801.885	CK3	985.029	CK4	909.776	CK5				1300.18	CK2
1265.84	CK2	1248.26	CK3	983.925	CK4	941.791	CK5				1265.84	CK2
1128.31	CK2	912.553	CK3	869.335	CK4	924.213	CK5				1128.31	CK2
1229.16	CK2	1011.32	CK3	860.05	CK4	708.159	CK5				1229.16	CK2
1324.48	CK2	1132.15	CK3	951.979	CK4	823.352	CK5				1324.48	CK2
1127.98	CK2	865.432	CK3	920.757	CK4	877.146	CK5				1127.98	CK2
1099.83	CK2	1040.71	CK3	983.424	CK4	1061.76	CK5				1099.83	CK2
1177.45	CK2	854.921	CK3	1020.96	CK4	960.265	CK5				1177.45	CK2
935.974	CK2	1000.39	CK3	1032.4	CK4	827.221	CK5				935.974	CK2
1348.97	CK2	796.9	CK3	1104.5	CK4	855.776	CK5				1348.97	CK2
1240.2	CK2	957.674	CK3	1072.88	CK4	927.964	CK5				1240.2	CK2
1154.16	CK2	853.568	CK3	792.915	CK4	861.578	CK5				1154.16	CK2
1003.52	CK2	1116.25	CK3	769.447	CK4	955.022	CK5				1003.52	CK2
1207.85	CK2	961.476	CK3	855.449	CK4	783.988	CK5				1207.85	CK2
1246.7	CK2	1073.48	CK3	1005.95	CK4	1037.81	CK5				1246.7	CK2
1420.82	CK2	1048.81	CK3	1013.82	CK4	1030.41	CK5				1420.82	CK2
1282.8	CK2	910.913	CK3	1059.41	CK4	984.704	CK5				1282.8	CK2
1301.93	CK2	1092.57	CK3	914.701	CK4	938.878	CK5				1301.93	CK2
1404.7	CK2	959.84	CK3	834.156	CK4	1050.96	CK5				1404.7	CK2
1415.62	CK2	1048.63	CK3	892.887	CK4	1052.96	CK5				1415.62	CK2
1068.96	CK2	945.182	CK3	995.742	CK4	1001.14	CK5				1068.96	CK2
1259.38	CK2	1149.77	CK3	987.917	CK4	1047.48	CK5				1259.38	CK2
1237.15	CK2	964.92	CK3	872.27	CK4	947.699	CK5				1237.15	CK2
1199.07	CK2	1096.63	CK3	859.682	CK4	1026.03	CK5				1199.07	CK2
1203.45	CK2	1032.04	CK3	857.17	CK4	1045.66	CK5				1203.45	CK2
1200.57	CK2	1311.33	CK3	952.027	CK4	998.87	CK5				1200.57	CK2
1214.97	CK2	1193.48	CK3	991.645	CK4	967.324	CK5				1214.97	CK2
1231.54	CK2	1238.22	CK3	974.774	CK4	1083.15	CK5				1231.54	CK2
1203.36	CK2	1153.69	CK3	920.781	CK4	1028.1	CK5				1203.36	CK2
1222.07	CK2	1215.86	CK3	866.692	CK4	1027.97	CK5				1222.07	CK2
1210.2	CK2	1159.83	CK3	1021.53	CK4	1012.92	CK5				1210.2	CK2
1281.88	CK2	1145.99	CK3	1076.54	CK4	904.924	CK5				1281.88	CK2
1440.08	CK2	1045.98	CK3	836.04	CK4	985.291	CK5				1440.08	CK2
1434.93	CK2	1224.27	CK3	910.816	CK4	887.317	CK5				1434.93	CK2
1348.37	CK2	1089.09	CK3	954.599	CK4	1088.31	CK5				1348.37	CK2
1375.94	CK2	1415.83	CK3	1016.75	CK4	1007.7	CK5				1375.94	CK2
1123.94	CK2	1231.69	CK3	828.901	CK4	899.661	CK5				1123.94	CK2
997.239	CK2	1296.09	CK3	768.045	CK4	755.778	CK5				997.239	CK2
1159.27	CK2	1146.38	CK3	1072.92	CK4	879.284	CK5				1159.27	CK2
1149.65	CK2	1294.65	CK3	1217.03	CK4	655.36	CK5				1149.65	CK2
1002.98	CK2	1191.89	CK3	1068.13	CK4	717.258	CK5				1002.98	CK2
1117.64	CK2	975.216	CK3	903.29	CK4	826.837	CK5				1117.64	CK2
916.738	CK2	1143.98	CK3	964.714	CK4	758.943	CK5				916.738	CK2
1171.3	CK2	1249.49	CK3	978.824	CK4	944.002	CK5				1171.3	CK2
1312.81	CK2	1155.89	CK3	979.181	CK4	844.597	CK5				1312.81	CK2
898.241	CK2	1126.31	CK3	1011.81	CK4	884.66	CK5				898.241	CK2
947.129	CK2	1112.65	CK3	838.881	CK4	945.685	CK5				947.129	CK2
991.414	CK2	923.833	CK3	902.635	CK4	999.137	CK5				991.414	CK2
1165.53	CK2	1140.49	CK3	784.452	CK4	938.899	CK5				1165.53	CK2
1025.84	CK2	1127.04	CK3	776.231	CK4	1147.42	CK5				1025.84	CK2
1007.24	CK2	802.742	CK3	863.134	CK4	1044.94	CK5				1007.24	CK2
965.685	CK2	963.326	CK3	700.515	CK4	1050.38	CK5				965.685	CK2
986.89	CK2	1281.74	CK3	708.012	CK4	1059.87	CK5				986.89	CK2
1076.51	CK2	1317.31	CK3	815.245	CK4	1116.93	CK5				1076.51	CK2
969.775	CK2	1078.95	CK3	986.966	CK4	1062.52	CK5				969.775	CK2
1034.14	CK2	987.445	CK3	1054.88	CK4	1127.96	CK5				1034.14	CK2
1220.89	CK2	1159.84	CK3	1060.65	CK4	1043.47	CK5				1220.89	CK2
1295.47	CK2	1142.02	CK3	949.676	CK4	1127.47	CK5				1295.47	CK2
1258.41	CK2	1118.26	CK3	1084.84	CK4	822.559	CK5				1258.41	CK2
1389.85	CK2	1186.14	CK3	1103.74	CK4	1046.01	CK5				1389.85	CK2
1234.59	CK2	989.657	CK3	1024.17	CK4	1159.94	CK5				1234.59	CK2
1367.17	CK2	836.057	CK3	1052.16	CK4	836.677	CK5				1367.17	CK2
1475.72	CK2	1195.95	CK3	1070.48	CK4	879.38	CK5				1475.72	CK2
1270.22	CK2	1015.19	CK3	880.046	CK4	1104.64	CK5				1270.22	CK2
1339.21	CK2	1339.98	CK3	793.948	CK4	992.144	CK5				1339.21	CK2
1150.27	CK2	837.976	CK3	1127.49	CK4	1009.19	CK5				1150.27	CK2
1335.96	CK2	1320.28	CK3	990.328	CK4	1069.18	CK5				1335.96	CK2
1150.4	CK2	1193.69	CK3	1157.22	CK4	997.981	CK5				1150.4	CK2
1190.08	CK2	1134.6	CK3	1125.05	CK4	1003.18	CK5				1190.08	CK2
1198.95	CK2	1202.56	CK3	806.412	CK4	1019.15	CK5				1198.95	CK2
1000.24	CK2	1332.2	CK3	1139.45	CK4	789.062	CK5				1000.24	CK2
1045.86	CK2	1300.94	CK3	1002.62	CK4	880.026	CK5				1045.86	CK2
1180.04	CK2	873.383	CK3	947.164	CK4	810.969	CK5				1180.04	CK2
1009.51	CK2	1302.87	CK3	1041.16	CK4	813.607	CK5				1009.51	CK2
902.084	CK2	1302.76	CK3	1372.57	CK4	939.581	CK5				902.084	CK2
1075.54	CK2	1157.07	CK3	1215.57	CK4	903.673	CK5				1075.54	CK2
1072.89	CK2	907.112	CK3	1182.26	CK4	991.78	CK5				1072.89	CK2
1091.71	CK2	1130.95	CK3	1203.55	CK4	1009.34	CK5				1091.71	CK2
1151.15	CK2	1203.24	CK3	985.677	CK4	885.386	CK5				1151.15	CK2
1128.37	CK2	1358.74	CK3	1285.69	CK4	1056.37	CK5				1128.37	CK2
908.446	CK2	1455.25	CK3	1114.34	CK4	899.365	CK5				908.446	CK2
1483.52	CK2	1177	CK3	1000.16	CK4	818.534	CK5				1483.52	CK2
1329.12	CK2	1416.55	CK3	1115.94	CK4	872.382	CK5				1329.12	CK2
1235.27	CK2	1487.93	CK3	918.987	CK4	796.278	CK5				1235.27	CK2
1207.57	CK2	988.027	CK3	996.336	CK4	767.165	CK5				1207.57	CK2
1288.31	CK2	958.79	CK3	1019.82	CK4	707.26	CK5				1288.31	CK2
1080.41	CK2	935.883	CK3	1009.94	CK4	826.038	CK5				1080.41	CK2
932.414	CK2	893.211	CK3	998.041	CK4	1036.46	CK5				932.414	CK2
729.386	CK2	920.771	CK3	1074.43	CK4	933.15	CK5				729.386	CK2
779.298	CK2	950.27	CK3	995.27	CK4	988.72	CK5				779.298	CK2
711.161	CK2	1367.65	CK3	996.441	CK4	951.604	CK5				711.161	CK2
956.234	CK2	852.375	CK3	1081.46	CK4	1046.33	CK5				956.234	CK2
864.751	CK2	786.971	CK3	1032.27	CK4	1038.54	CK5				864.751	CK2
809.493	CK2	1352.83	CK3	1022.67	CK4	1090.24	CK5				809.493	CK2
1022.07	CK2	1137.73	CK3	943.993	CK4	1008.35	CK5				1022.07	CK2
1058.78	CK2	1040.51	CK3	935.855	CK4	1036.84	CK5				1058.78	CK2
1006.08	CK2	985.146	CK3	591.016	CK4	1012.12	CK5				1006.08	CK2
820.108	CK2	827.488	CK3	926.326	CK4	963.922	CK5				820.108	CK2
		1109.79	CK3	1042.95	CK4	1124.72	CK5				1351.16	CK3
		850.878	CK3	715.995	CK4	1140.23	CK5				1313.65	CK3
		1093.56	CK3	961.194	CK4	944.953	CK5				1368.51	CK3
		1084.17	CK3	917.629	CK4	925.179	CK5				1319.42	CK3
		1040.54	CK3	744.771	CK4	988.925	CK5				1251.68	CK3
		1242.06	CK3	966.481	CK4	962.539	CK5				1331.39	CK3
		818.816	CK3	803.248	CK4	1220.24	CK5				1453.36	CK3
		1188.61	CK3	852.807	CK4	1152.4	CK5				1515.03	CK3
		905.1	CK3	772.82	CK4	1002.38	CK5				1384.52	CK3
		1420.96	CK3	1060.64	CK4	728.523	CK5				1452.18	CK3
		1358.03	CK3	940.675	CK4	905.265	CK5				1361.62	CK3
		1040.52	CK3	676.325	CK4	1067.81	CK5				1468.43	CK3
		1177.02	CK3	901.582	CK4	948.131	CK5				1442.07	CK3
		1295.86	CK3	839.09	CK4	1085.41	CK5				1624.31	CK3
		1213.54	CK3	871.625	CK4	615.109	CK5				1510.69	CK3
		1113.35	CK3	785.3	CK4	877.63	CK5				1613.35	CK3
		1162.96	CK3	757.53	CK4	711.648	CK5				1233.15	CK3
		1014.41	CK3	1159.22	CK4	912.958	CK5				1254.7	CK3
		1280.87	CK3	1141.34	CK4	1078.09	CK5				1532.6	CK3
		1260.97	CK3	1143.12	CK4	806.885	CK5				1506.43	CK3
		1342.51	CK3	968.313	CK4	978.18	CK5				1088.97	CK3
		1213.95	CK3	1139.86	CK4	862.595	CK5				1460.86	CK3
		1108.54	CK3	906.071	CK4	652.505	CK5				1411.83	CK3
		1009.66	CK3	1175.18	CK4	790.36	CK5				1479.75	CK3
		984.643	CK3	930.757	CK4	896.036	CK5				1549.94	CK3
		1167.34	CK3	1076.4	CK4	891.249	CK5				1379.88	CK3
		1094.16	CK3	1032.77	CK4	926.507	CK5				1484.98	CK3
		1199.51	CK3	920.42	CK4	917.351	CK5				1295.1	CK3
		1254.61	CK3	866.896	CK4	1005.24	CK5				1631.03	CK3
		1101.96	CK3	1013.19	CK4	1016.55	CK5				1670.8	CK3
		1378.56	CK3	882.454	CK4	769.104	CK5				1433.9	CK3
		842.02	CK3	753.546	CK4	920.779	CK5				1478.89	CK3
		946.223	CK3	1014.81	CK4	931.984	CK5				1457.49	CK3
		1286.92	CK3	1120.32	CK4	1086.05	CK5				1473.52	CK3
		805.602	CK3	1185.29	CK4	1002.12	CK5				1669.43	CK3
		996.36	CK3	916.08	CK4	1055.19	CK5				1556.89	CK3
		1074.45	CK3	952.287	CK4	1051.98	CK5				1361.17	CK3
		1366.15	CK3	1170.11	CK4	853.872	CK5				1683.18	CK3
		1125.64	CK3	1023.99	CK4	919.097	CK5				1339.17	CK3
		873.715	CK3	777.383	CK4	901.234	CK5				1491.96	CK3
		1230.82	CK3	1038.95	CK4	1072.55	CK5				1228.93	CK3
		967.919	CK3	998.766	CK4	875.642	CK5				1056.83	CK3
		754.031	CK3	852.157	CK4	719.625	CK5				1354.66	CK3
		1066.91	CK3	607.865	CK4	1112.34	CK5				1313.27	CK3
		941.822	CK3	1051.43	CK4	964.993	CK5				1376.88	CK3
		808.915	CK3	1201.77	CK4	896.527	CK5				1452.17	CK3
		805.785	CK3	1249.27	CK4	772.296	CK5				1256.48	CK3
		734.634	CK3	1185.77	CK4	742.217	CK5				1378.86	CK3
		764.513	CK3	1031.18	CK4	858.59	CK5				1048.05	CK3
		842.067	CK3	1041.26	CK4	921.66	CK5				1495.28	CK3
		791.548	CK3	884.531	CK4	874.445	CK5				1371.39	CK3
		918.908	CK3	923.937	CK4	973.106	CK5				1327.91	CK3
		775.845	CK3	1038.55	CK4	587.031	CK5				1287.77	CK3
		787.308	CK3	895.179	CK4	804.914	CK5				1405.03	CK3
		1029.54	CK3	913.46	CK4	1005.49	CK5				1464.94	CK3
		941.012	CK3	1016.76	CK4	1004.61	CK5				1437.03	CK3
		945.946	CK3	1042.86	CK4	1029.17	CK5				1514.43	CK3
		1169.29	CK3	611.685	CK4	1058.24	CK5				1188.61	CK3
		1001.21	CK3	641.654	CK4	818.335	CK5				1219.88	CK3
		1173.09	CK3	876.247	CK4	892.36	CK5				1137.75	CK3
		992.039	CK3	899.982	CK4	843.76	CK5				1444.84	CK3
		841.906	CK3	893.302	CK4	922.94	CK5				1253	CK3
		819.689	CK3	826.892	CK4	1103.41	CK5				1302.76	CK3
		779.391	CK3	906.608	CK4	693.316	CK5				1356.81	CK3
		1073.02	CK3	608.514	CK4	771.114	CK5				1385.16	CK3
		1224.73	CK3	735.543	CK4	774.112	CK5				1358.47	CK3
		1152.8	CK3	511.491	CK4	847.905	CK5				1269.57	CK3
		747.089	CK3	542.259	CK4	842.734	CK5				1198.15	CK3
		793.999	CK3	1019.57	CK4	925.979	CK5				1124.95	CK3
		1183.15	CK3	657.217	CK4	1127.45	CK5				1478.68	CK3
		1077.53	CK3	627.396	CK4	1031.15	CK5				1209.78	CK3
		1421.42	CK3	1220.43	CK4	812.667	CK5				1382.07	CK3
		1024.37	CK3	1078.72	CK4	556.083	CK5				1065.17	CK3
		1076.93	CK3	1198.27	CK4	610.641	CK5				1335.17	CK3
		1118.42	CK3	1178.52	CK4	788.301	CK5				1496.09	CK3
		1242.87	CK3	1128.53	CK4	867.176	CK5				956.862	CK3
		1319.65	CK3	1097.76	CK4	970.934	CK5				1554.48	CK3
		1178.4	CK3	1108.31	CK4	972.172	CK5				1393.66	CK3
		984.693	CK3	844.936	CK4	822.545	CK5				1282.69	CK3
		1051.89	CK3	1083.12	CK4	911.662	CK5				1326.53	CK3
		1232.2	CK3	1163.24	CK4	897.172	CK5				1369.21	CK3
		1258.8	CK3	1131.34	CK4	866.294	CK5				1347.97	CK3
		1056.52	CK3	1092.24	CK4	740.912	CK5				1063.6	CK3
		977.977	CK3	995.482	CK4	693	CK5				1302.19	CK3
		962.372	CK3	1021.8	CK4	787.95	CK5				1495.18	CK3
		884.503	CK3	1073.05	CK4	774.49	CK5				1330.41	CK3
		904.719	CK3	1103.73	CK4	928.194	CK5				1373.71	CK3
		990.291	CK3	1053.32	CK4	881.851	CK5				1362.67	CK3
		1002.11	CK3	1049.19	CK4	814.483	CK5				1145.48	CK3
		1471.75	CK3	1131.38	CK4	753.639	CK5				1180.82	CK3
		883.409	CK3	886.258	CK4	690.323	CK5				1120.6	CK3
		846.278	CK3	878.321	CK4	1142.38	CK5				1249.67	CK3
		1203.14	CK3	1243.31	CK4	1090.26	CK5				1272.53	CK3
		1289.02	CK3	1176.33	CK4	977.988	CK5				1383.67	CK3
		1113.3	CK3	1049.11	CK4	965.179	CK5				1165.37	CK3
		796.589	CK3	1080.32	CK4	923.595	CK5				1316.84	CK3
		1121.87	CK3	923.338	CK4	897.981	CK5				1379.48	CK3
		1188.96	CK3	857.505	CK4	930.981	CK5				1278.11	CK3
		1065.41	CK3	1082.9	CK4	1003.19	CK5				1550.53	CK3
		1125.11	CK3	1011.93	CK4	887.411	CK5				1562.97	CK3
		1176.65	CK3	618.11	CK4	854.008	CK5				1433.22	CK3
		894.14	CK3	640.617	CK4	931.644	CK5				1342.78	CK3
		875.393	CK3	990.759	CK4	873.918	CK5				1476.28	CK3
		666.982	CK3	625.436	CK4	914.161	CK5				966.565	CK3
		880.721	CK3	778.016	CK4	991.928	CK5				1311.53	CK3
		693.729	CK3	762.451	CK4	992.477	CK5				1283.81	CK3
		1049.93	CK3	651.806	CK4	1021.25	CK5				1215.17	CK3
		928.89	CK3	865.658	CK4	1062.02	CK5				1508.89	CK3
		936.412	CK3	1106.88	CK4	1059.65	CK5				1194.78	CK3
		1146.26	CK3	857.509	CK4	854.703	CK5				1203.05	CK3
		1056.82	CK3	778.923	CK4	1012.69	CK5				1239.05	CK3
		915.762	CK3	1106.61	CK4	994.294	CK5				1313.01	CK3
		987.664	CK3	830.073	CK4	982.876	CK5				1683.27	CK3
		953.896	CK3	1068.79	CK4	1121.07	CK5				1724.5	CK3
		1297.6	CK3	946.736	CK4	971.934	CK5				1425.17	CK3
		934.491	CK3	1278.52	CK4	841.748	CK5				1094.15	CK3
		1082.88	CK3	918.443	CK4	677.081	CK5				1158.8	CK3
		1258.85	CK3	1064.67	CK4	677.999	CK5				1791.93	CK3
		955.497	CK3	956.43	CK4	795.436	CK5				1619.33	CK3
		1000.58	CK3	1059.43	CK4	711.295	CK5				1394.15	CK3
		1128.62	CK3	998.43	CK4	641.735	CK5				1301.68	CK3
		1210.29	CK3	741.175	CK4	991.387	CK5				1214.21	CK3
		1082.23	CK3	826.909	CK4	938.781	CK5				1283.54	CK3
		1104.65	CK3	967.051	CK4	974.049	CK5				1242.15	CK3
		1156.78	CK3	1030.82	CK4	1019.48	CK5				1195.06	CK3
		1234.72	CK3	839.975	CK4	1060.89	CK5				1161.52	CK3
		885.908	CK3	701.907	CK4	1004.48	CK5				1301.61	CK3
		882.737	CK3	833.312	CK4	1154.71	CK5				1217.14	CK3
		966.061	CK3	1053.57	CK4	1081.88	CK5				1240.47	CK3
		1253.77	CK3	979.234	CK4	971.262	CK5				1294.04	CK3
		1200.35	CK3	929.201	CK4	858.589	CK5				1447	CK3
		1177.25	CK3	1011.81	CK4	851.998	CK5				1307.03	CK3
		1351	CK3	1079.3	CK4	913.276	CK5				1157.84	CK3
		1387.73	CK3	988.425	CK4	738.509	CK5				988.928	CK3
		1388.99	CK3	984.762	CK4	521.493	CK5				1158.13	CK3
		984.157	CK3	1070.61	CK4	571.86	CK5				1300.19	CK3
		981.304	CK3	1157.83	CK4	887.194	CK5				1442.77	CK3
		1503.14	CK3	1207.85	CK4	667.59	CK5				1281.75	CK3
		1088.62	CK3	883.507	CK4	789.686	CK5				1329.04	CK3
		1020.33	CK3	929.667	CK4	959.52	CK5				1349.13	CK3
		802.489	CK3	670.459	CK4	756.932	CK5				1300.6	CK3
		1012.09	CK3	705.375	CK4	776.386	CK5				1289.68	CK3
		1061.87	CK3	876.04	CK4	602.055	CK5				1322.78	CK3
		879.183	CK3	732.232	CK4	925.475	CK5				1582.08	CK3
		1330.17	CK3	793.217	CK4	696.209	CK5				1273.08	CK3
		1442.62	CK3	744.225	CK4	791.496	CK5				1283.43	CK3
		1151.57	CK3	758.661	CK4	839.093	CK5				1289.75	CK3
		988.407	CK3	692.044	CK4	747.617	CK5				1291.92	CK3
		1147.74	CK3	729.112	CK4	864.679	CK5				1393.46	CK3
		1239.33	CK3	679.411	CK4	924.341	CK5				1518.34	CK3
		955.342	CK3	796.32	CK4	953.831	CK5				1237.64	CK3
		1372.45	CK3	608.633	CK4	780.35	CK5				1460.24	CK3
		1187.87	CK3	733.99	CK4	851.929	CK5				1137.78	CK3
		1116.01	CK3	845.952	CK4	825.33	CK5				1197.99	CK3
		1506.9	CK3	794.457	CK4	815.546	CK5				1363.58	CK3
		1468.03	CK3	763.86	CK4	884.915	CK5				1459.61	CK3
		1433.19	CK3	864.817	CK4	839.7	CK5				1203.99	CK3
		1160.31	CK3	899.263	CK4	899.775	CK5				1296.35	CK3
		1292.43	CK3	788.706	CK4	860.25	CK5				1289.94	CK3
		1437.26	CK3	858.735	CK4	891.689	CK5				1131.03	CK3
		1306.36	CK3	885.946	CK4	632.899	CK5				1348.49	CK3
		1283.03	CK3	499.373	CK4	766.328	CK5				1239.31	CK3
		1363.82	CK3	494.502	CK4	757.446	CK5				1186.76	CK3
		1480.35	CK3	581.265	CK4	699.54	CK5				1049.33	CK3
		1522.78	CK3	684.442	CK4	760.774	CK5				1069.52	CK3
		1604.88	CK3	1012.4	CK4	923.471	CK5				1147.43	CK3
		1477.94	CK3	1110.36	CK4	753.199	CK5				1000.06	CK3
		1464.31	CK3	661.813	CK4	694.165	CK5				1400.49	CK3
		1556.76	CK3	549.673	CK4	606.107	CK5				1304.95	CK3
		1700.45	CK3	513.546	CK4	566.125	CK5				1369.99	CK3
		1509.45	CK3	562.915	CK4	982.792	CK5				1201.43	CK3
		1358.36	CK3	603.055	CK4	571.414	CK5				1087.85	CK3
		1488.3	CK3	1108.61	CK4	891.112	CK5				1153.99	CK3
		1429.77	CK3	1105.87	CK4	915.395	CK5				1128.51	CK3
		1487.12	CK3	831.992	CK4	750.15	CK5				1395.19	CK3
		1395.87	CK3	898.253	CK4	768.308	CK5				1325.06	CK3
		1223.9	CK3	963.209	CK4	602.449	CK5				1228.34	CK3
		1134.08	CK3	901.721	CK4	717.85	CK5				1192.51	CK3
		1254.58	CK3	855.807	CK4	855.955	CK5				1176.13	CK3
		1068.23	CK3	835.328	CK4	628.46	CK5				1404.95	CK3
		896.348	CK3	1092.34	CK4	885.453	CK5				1307.84	CK3
		853.582	CK3	995.185	CK4	593.639	CK5				1284.93	CK3
		840.545	CK3	1077.68	CK4	621.238	CK5				1511.18	CK3
		897.106	CK3	905.366	CK4	553.191	CK5				1239.93	CK3
		1036.57	CK3	1132.25	CK4	862.037	CK5				1363.23	CK3
		1297.74	CK3	940.942	CK4	906.589	CK5				1507.59	CK3
		907.775	CK3	462.627	CK4	872.518	CK5				1401.68	CK3
		1393.64	CK3	769.959	CK4	894.428	CK5				1476.1	CK3
		1256.93	CK3	443.457	CK4	841.746	CK5				1437.52	CK3
		1496.57	CK3	438.506	CK4	537.804	CK5				1438.23	CK3
		1548.47	CK3	862.919	CK4	747.839	CK5				1614.82	CK3
		1156.98	CK3	1009.56	CK4	705.964	CK5				1224.18	CK3
		1366.19	CK3	1035.31	CK4	755.823	CK5				1425.03	CK3
		1526.05	CK3	937.123	CK4	792.842	CK5				1420.75	CK3
		1328.98	CK3	558.397	CK4	822.134	CK5				1529.15	CK3
		1349.64	CK3	809.456	CK4	613.269	CK5				1242.19	CK3
		1267.42	CK3	877.771	CK4	746.817	CK5				1245.44	CK3
		1446.47	CK3	627.896	CK4	604.134	CK5				1373.5	CK3
		1153.46	CK3	759.615	CK4	753.266	CK5				1600.03	CK3
		1239.65	CK3	824.852	CK4	670.25	CK5				1519.35	CK3
		1324.74	CK3	707.685	CK4	729.2	CK5				1629.02	CK3
		1188.63	CK3	880.753	CK4	705.692	CK5				1449.92	CK3
		1431.97	CK3	741.133	CK4	1089.29	CK5				1600.78	CK3
		1403.26	CK3	1165.8	CK4	875.778	CK5				1340.52	CK3
		1296.93	CK3	1172.17	CK4	782.761	CK5				1536.75	CK3
		1141	CK3	862.7	CK4	853.977	CK5				1572.7	CK3
		1212.46	CK3	869.732	CK4	597.615	CK5				1278.73	CK3
		1414.73	CK3	1023.15	CK4	706.271	CK5				1611.68	CK3
		1398.14	CK3	887.96	CK4	883.912	CK5				1501.24	CK3
		1381.01	CK3	971.53	CK4	851.637	CK5				1231.65	CK3
		1369.95	CK3	882.797	CK4	996.334	CK5				1304.01	CK3
		1440.24	CK3	1042.89	CK4	931.782	CK5				1106.55	CK3
		1232.95	CK3	866.833	CK4	998.741	CK5				1267.34	CK3
		1464.42	CK3	1040.11	CK4	941.105	CK5				1262.12	CK3
		1282.02	CK3	1002.43	CK4	581.996	CK5				1248.09	CK3
		1538.63	CK3	828.992	CK4	521.888	CK5				1336.63	CK3
		1534.29	CK3	1081.92	CK4	780.321	CK5				1248.65	CK3
		1588.44	CK3	906.833	CK4	641.628	CK5				1099.41	CK3
		1627.97	CK3	1019.14	CK4	906.338	CK5				1396.4	CK3
		1459	CK3	734.353	CK4	973.77	CK5				1259.27	CK3
		1255.37	CK3	859.763	CK4	887.766	CK5				1252.1	CK3
		1254.86	CK3	986.616	CK4	856.238	CK5				1228.18	CK3
		1221.29	CK3	849.737	CK4	712.628	CK5				1504.06	CK3
		1133.24	CK3	996.642	CK4	848.695	CK5				1429.65	CK3
		1170.2	CK3	755.811	CK4	889.16	CK5				1220.92	CK3
		1499.95	CK3	934.737	CK4	989.84	CK5				1547.44	CK3
		1259.75	CK3	903.24	CK4	870.226	CK5				1363.71	CK3
		1179.33	CK3	990.726	CK4	835.106	CK5				1331.23	CK3
		1282.1	CK3	763.946	CK4	768.838	CK5				1348.58	CK3
		1402.48	CK3	905.725	CK4	713.712	CK5				1360.5	CK3
		1113.52	CK3	880.945	CK4	648.004	CK5				1372.32	CK3
		1168.92	CK3	548.636	CK4	541.504	CK5				1482.18	CK3
		1336.29	CK3	639.987	CK4	697.368	CK5				1509.54	CK3
		1092.35	CK3	558.82	CK4	647.274	CK5				1219.12	CK3
		1171.77	CK3	647.213	CK4	492.065	CK5				1358.48	CK3
		1269.38	CK3	625.756	CK4	717.074	CK5				1304.8	CK3
		1369.5	CK3	1061.22	CK4	493.193	CK5				1262.22	CK3
		1390.32	CK3	899.281	CK4	459.725	CK5				1209.5	CK3
		1387.99	CK3	857.551	CK4	484.078	CK5				1295.91	CK3
		1453.38	CK3	744.206	CK4	773.887	CK5				1053.37	CK3
		1267.63	CK3	794.933	CK4	672.799	CK5				1065.11	CK3
		1332.69	CK3	873.841	CK4	741.122	CK5				916.959	CK3
		1295.89	CK3	906.67	CK4	591.778	CK5				1442.89	CK3
		1451.35	CK3	905.224	CK4	754.204	CK5				1029.9	CK3
		1439.75	CK3	913.852	CK4	935.893	CK5				1229.24	CK3
		1297.09	CK3	818.148	CK4	702.285	CK5				1197.28	CK3
		1246.71	CK3	1055.79	CK4	813.738	CK5				1448.45	CK3
		1125.74	CK3	1085.16	CK4	869.311	CK5				1365.98	CK3
		1080.45	CK3	1112.81	CK4	652.058	CK5				1454.78	CK3
		1263.43	CK3	1003.27	CK4	966.534	CK5				1418.66	CK3
		1455.83	CK3	1067.59	CK4	978.858	CK5				1097.54	CK3
		1341.39	CK3	1010.57	CK4	914.242	CK5				1505.97	CK3
		1474.48	CK3	925.196	CK4	814.587	CK5				1275.98	CK3
		1524.51	CK3	966.714	CK4	946.551	CK5				1246.3	CK3
		1324.69	CK3	929.753	CK4	668.786	CK5				1241.87	CK3
		1190.28	CK3	868.129	CK4	622.297	CK5				1195.52	CK3
		1099.01	CK3	995.083	CK4	713.907	CK5				1195.18	CK3
		1258.17	CK3	1016.25	CK4	735.891	CK5				978.227	CK3
		1433.58	CK3	727.474	CK4	804.906	CK5				1329.32	CK3
		1387.28	CK3	738.472	CK4	521.174	CK5				1050.84	CK3
		1423	CK3	878.322	CK4	1056.85	CK5				1167.06	CK3
		1598.46	CK3	923.057	CK4	864.94	CK5				1133.63	CK3
		1385.59	CK3	1096.57	CK4	955.34	CK5				1295.29	CK3
		1407.39	CK3	816.537	CK4	1034.97	CK5				1154.3	CK3
		1245.61	CK3	970.334	CK4	812.194	CK5				1448.17	CK3
		1333.5	CK3	739.272	CK4	869.756	CK5				1112.81	CK3
		1309.39	CK3	788.814	CK4	876.883	CK5				1247.56	CK3
		1117.62	CK3	966.009	CK4	866.307	CK5				1359.76	CK3
		1116.69	CK3	944.662	CK4	1011.26	CK5				1145.45	CK3
		1450.3	CK3	779.066	CK4	1019.84	CK5				1503.75	CK3
		1503.11	CK3	911.223	CK4	684.796	CK5				1393.78	CK3
		1435.4	CK3	916.138	CK4	714.199	CK5				1302.77	CK3
		1372.28	CK3	1060.18	CK4	867.643	CK5				1440.6	CK3
		1467.21	CK3	1003.36	CK4	937.628	CK5				1217.47	CK3
		1341.37	CK3	941.049	CK4	949.524	CK5				1271.9	CK3
		1300.8	CK3	918.307	CK4	1018.06	CK5				1400.63	CK3
		1084.16	CK3	824.214	CK4	988.215	CK5				1236.86	CK3
		1268.68	CK3	889.814	CK4	960.898	CK5				1228.02	CK3
		1091.17	CK3	993.271	CK4	875.339	CK5				1395.1	CK3
		1047.53	CK3	1023.63	CK4	1058.12	CK5				1225.19	CK3
		1231.32	CK3	1066.67	CK4	1007.39	CK5				1158.3	CK3
		1342.25	CK3	1055.79	CK4	1035.86	CK5				1311.83	CK3
		1459.11	CK3	935.732	CK4	1005.69	CK5				1005.76	CK3
		1435.35	CK3	991.258	CK4	963.188	CK5				1127.4	CK3
		1183.13	CK3	789.311	CK4	755.76	CK5				1157.58	CK3
		1374.26	CK3	894.933	CK4	942.485	CK5				1259.22	CK3
		1546.83	CK3	920.788	CK4	780.468	CK5				1183.2	CK3
		1387.18	CK3	948.017	CK4	932.927	CK5				1374.59	CK3
		1328.2	CK3	1002.67	CK4	731.941	CK5				1064.97	CK3
		1243.34	CK3	1143.99	CK4	783.75	CK5				1390.85	CK3
		1274.76	CK3	933.184	CK4	798.749	CK5				1408.71	CK3
		872.293	CK3	836.388	CK4	678.506	CK5				1276.27	CK3
		999.22	CK3	668.401	CK4	699.146	CK5				983.096	CK3
		992.019	CK3	622.658	CK4	713.195	CK5				1061.31	CK3
		1151.61	CK3	1056.38	CK4	794.974	CK5				1423.76	CK3
		1257.73	CK3	1122.72	CK4	780.215	CK5				802.395	CK3
		954.719	CK3	1140.36	CK4	831.818	CK5				792.187	CK3
		996.501	CK3	1127.02	CK4	958.676	CK5				1232.72	CK3
		1323.71	CK3	863.42	CK4	822.716	CK5				792.713	CK3
		1163.74	CK3	1061.57	CK4	952.833	CK5				1457.74	CK3
		1191.13	CK3	1064.43	CK4	900.202	CK5				875.708	CK3
		1171.02	CK3	950.216	CK4	761.689	CK5				1422.16	CK3
		948.56	CK3	939.569	CK4	670.518	CK5				1242.19	CK3
		958.376	CK3	896.076	CK4	874.458	CK5				1252.06	CK3
		1295.94	CK3	826.064	CK4	912.211	CK5				940.813	CK3
		1418.1	CK3	855.874	CK4	921.132	CK5				831.198	CK3
		1080.78	CK3	926.614	CK4	948.12	CK5				1363.01	CK3
		1076.01	CK3	922.351	CK4	1016.28	CK5				1480.46	CK3
		1258.72	CK3	721.039	CK4	948.849	CK5				1244.12	CK3
		1167.57	CK3	1055.81	CK4	851.774	CK5				1308.06	CK3
		1123.14	CK3	1038.52	CK4	877.81	CK5				921.716	CK3
		1437.71	CK3	883.606	CK4	948.236	CK5				914.184	CK3
		1082.46	CK3	817.341	CK4	927.974	CK5				1153.62	CK3
		1001.82	CK3	846.68	CK4	913.293	CK5				1212.99	CK3
		1047.78	CK3	914.708	CK4	883.244	CK5				1232.89	CK3
		1113.88	CK3	993.258	CK4	947.791	CK5				1196.17	CK3
		1291.18	CK3	867.207	CK4	982.444	CK5				1128.44	CK3
		1264.16	CK3	960.836	CK4	891.395	CK5				993.711	CK3
		1294.6	CK3	915.969	CK4	960.213	CK5				939.331	CK3
		1194.26	CK3	844.377	CK4	944.026	CK5				475.211	CK3
		1159.4	CK3	808.826	CK4	986.425	CK5				580.326	CK3
		1169.97	CK3	901.524	CK4	915.31	CK5				1031.49	CK3
		1224.72	CK3	743.489	CK4	941.209	CK5				852.381	CK3
		1206.91	CK3	818.768	CK4	913.869	CK5				997.028	CK3
		1143.18	CK3	899.203	CK4	762.293	CK5				1168.66	CK3
		1098.95	CK3	880.429	CK4	677.952	CK5				1153.85	CK3
		1236.32	CK3	898.869	CK4	662.441	CK5				1195.74	CK3
		1103.33	CK3	917.949	CK4	710.983	CK5				1077.33	CK3
		945.093	CK3	757.074	CK4	789.135	CK5				1093.99	CK3
		1074.03	CK3	1024.33	CK4	714.891	CK5				1183.49	CK3
		1210.07	CK3	1017.42	CK4	733.649	CK5				1238.25	CK3
		887.477	CK3	894.196	CK4	789.55	CK5				1322.02	CK3
		1148.03	CK3	963.568	CK4	806.911	CK5				1173.75	CK3
		997.125	CK3	906.222	CK4	814.483	CK5				1075.59	CK3
		1137.55	CK3	1040.99	CK4	747.264	CK5				1177.49	CK3
		1362.96	CK3	1050.8	CK4	831.407	CK5				1366.82	CK3
		1191.84	CK3	666.027	CK4	684.621	CK5				1347.24	CK3
		1203.4	CK3	856.616	CK4	826.714	CK5				1190.14	CK3
		1085.03	CK3	754.594	CK4	864.224	CK5				1317.5	CK3
		1365.02	CK3	832.702	CK4	930.202	CK5				1312.42	CK3
		1242.1	CK3	781.784	CK4	668.694	CK5				1117.01	CK3
		1432.36	CK3	669.368	CK4	728.986	CK5				1102.23	CK3
		1399.04	CK3	919.241	CK4	926.082	CK5				1376.8	CK3
		1211.07	CK3	707.842	CK4	808.703	CK5				1377.36	CK3
		1276.16	CK3	849.269	CK4	833.189	CK5				1233.88	CK3
		1338.02	CK3	926.409	CK4	1133.74	CK5				1375.09	CK3
		1389.24	CK3	972.392	CK4	872.152	CK5				1334.33	CK3
		1335.55	CK3	876.194	CK4	767.395	CK5				1357.42	CK3
		1405.53	CK3	859.345	CK4	716.596	CK5				1150.41	CK3
		1470.97	CK3	1068.85	CK4	767.928	CK5				1143.77	CK3
		1334.47	CK3	1046.41	CK4	953.282	CK5				1213.01	CK3
		1311.86	CK3	1004.14	CK4	1036.79	CK5				1170.28	CK3
		1406.25	CK3	1010.35	CK4	904.653	CK5				1201	CK3
		1578.51	CK3	1009.08	CK4	968.398	CK5				1202.93	CK3
		1670.8	CK3	978.209	CK4	863.386	CK5				932.084	CK3
		1420.6	CK3	1038.76	CK4	910.582	CK5				1426.28	CK3
		1539.68	CK3	921.729	CK4	673.821	CK5				1571	CK3
		1524.77	CK3	1026.57	CK4	888.267	CK5				1293.29	CK3
		1372	CK3	1022.35	CK4	945.797	CK5				1181.87	CK3
		1366.37	CK3	755.199	CK4	729.524	CK5				1091.1	CK3
		1423.72	CK3	1068.91	CK4	833.25	CK5				1067.53	CK3
		1400.51	CK3	903.628	CK4	872.279	CK5				1482.19	CK3
		1435.11	CK3	1008.77	CK4	788.949	CK5				1379.7	CK3
		1286.45	CK3	931.095	CK4	560.892	CK5				1065.61	CK3
		1326.21	CK3	978.792	CK4	654.956	CK5				1043.17	CK3
		1572.78	CK3	866.002	CK4	799.459	CK5				1227.82	CK3
		1507.09	CK3	886.93	CK4	785.383	CK5				735.958	CK3
		1532.47	CK3	993.411	CK4	780.976	CK5				1270.42	CK3
		913.885	CK3	1049.7	CK4	761.318	CK5				685.682	CK3
		1236.66	CK3	1087.61	CK4	843.826	CK5				677.937	CK3
		1023.07	CK3	1058.59	CK4	828.403	CK5				1175.84	CK3
		983.395	CK3	547.421	CK4	968.192	CK5				1272.75	CK3
		1026.77	CK3	867.173	CK4	967.774	CK5				1224.12	CK3
		1262.62	CK3	933.188	CK4	858.156	CK5				1042.59	CK3
		1361.14	CK3	890.753	CK4	1091.18	CK5				1099.39	CK3
		1201.33	CK3	731.163	CK4	700.575	CK5				1172.96	CK3
		1107.38	CK3	542.065	CK4	706.689	CK5				806.431	CK3
		1317.74	CK3	468.331	CK4	797.198	CK5				1282.1	CK3
		1385.32	CK3	761.268	CK4	877.779	CK5				1395.32	CK3
		1345.2	CK3	864.491	CK4	771.778	CK5				1409.3	CK3
		894.404	CK3	686.202	CK4	912.827	CK5				1279.95	CK3
		1233.8	CK3	650.784	CK4	818.537	CK5				714.106	CK3
		1111.45	CK3	658.519	CK4	729.243	CK5				590.429	CK3
		704.07	CK3	810.661	CK4	1020.75	CK5				496.741	CK3
		966.477	CK3	915.299	CK4	851.039	CK5				1026.82	CK3
		1087.78	CK3	897.816	CK4	762.948	CK5				1289.4	CK3
		1319.43	CK3	542.645	CK4	660.589	CK5				1307.37	CK3
		1331.94	CK3	821.881	CK4	580.531	CK5				1018.66	CK3
		1168.18	CK3	701.868	CK4	709.212	CK5				984.645	CK3
		1367.36	CK3	813.949	CK4	719.464	CK5				711.196	CK3
		1066.76	CK3	615.606	CK4	788.204	CK5				964.034	CK3
		1118.69	CK3	798.733	CK4	968.612	CK5				743.839	CK3
		1519.93	CK3	863.708	CK4	984.406	CK5				1028.85	CK3
		1444.63	CK3	670.256	CK4	1145.82	CK5				842.667	CK3
		1161.39	CK3	415.007	CK4	1088.47	CK5				967.51	CK3
		1188.02	CK3	466.377	CK4	1118.04	CK5				1120.1	CK3
		1205.57	CK3	755.846	CK4	813.792	CK5				950.716	CK3
		1298.26	CK3	558.657	CK4	1151.67	CK5				1033.92	CK3
		1348.98	CK3	551.262	CK4	1178.14	CK5				1116.28	CK3
		1348.55	CK3	470.582	CK4	1108.47	CK5				1251.22	CK3
		1350.58	CK3	698.017	CK4	1111.48	CK5				1063.36	CK3
		1381.34	CK3	806.533	CK4	977.247	CK5				1256.3	CK3
		1519.35	CK3	952.944	CK4	1139.61	CK5				1089	CK3
		1312.99	CK3	790.494	CK4	987.212	CK5				1165.75	CK3
		1486.61	CK3	853.188	CK4	1003.14	CK5				855.612	CK3
		1372.28	CK3	585.03	CK4	1013.8	CK5				963.843	CK3
		1367.82	CK3	736.881	CK4	1023.93	CK5				1104	CK3
		1527.22	CK3	932.56	CK4	1003.86	CK5				1005.75	CK3
		1600.78	CK3	697.737	CK4	1094.03	CK5				1104.03	CK3
		1541.62	CK3	711.982	CK4	1052	CK5				1143.71	CK3
		1462.55	CK3	969.826	CK4	1032.84	CK5				1114.13	CK3
		1422.45	CK3	880.483	CK4	1013.36	CK5				1176.53	CK3
		1436.99	CK3	988.363	CK4	858.984	CK5				1042.88	CK3
		1284.95	CK3	803.614	CK4	920.224	CK5				1288.19	CK3
		1384.74	CK3	903.32	CK4	784.319	CK5				1187.32	CK3
		1474.81	CK3	965.163	CK4	719.512	CK5				1084.04	CK3
		1195.72	CK3	776.358	CK4	895.743	CK5				1325.81	CK3
		1299.01	CK3	560.813	CK4	829.862	CK5				1211.47	CK3
		1361.09	CK3	629.306	CK4	1061.95	CK5				1366.52	CK3
		1342.33	CK3	569.868	CK4	1014.36	CK5				1276.58	CK3
		1006.95	CK3	650.369	CK4	1020.56	CK5				1014.43	CK3
		1311.02	CK3	840.352	CK4	983.081	CK5				794.182	CK3
		1166.85	CK3	544.919	CK4	972.297	CK5				1125.94	CK3
		1121.19	CK3	514.338	CK4	1036.34	CK5				1076.76	CK3
		1336.84	CK3	700.287	CK4	1021.1	CK5				990.167	CK3
		1225.65	CK3	951.834	CK4	1111.3	CK5				1157.32	CK3
		1250.21	CK3	906.814	CK4	946.031	CK5				962.985	CK3
		1313.8	CK3	937.268	CK4	1065.17	CK5				1216.67	CK3
		1227.74	CK3	745.455	CK4	936.591	CK5				1485.29	CK3
		1280.46	CK3	774.179	CK4	906.403	CK5				1357.08	CK3
		1268.4	CK3	724.619	CK4	954.426	CK5				1316.18	CK3
		1168.59	CK3	524.232	CK4	1004.22	CK5				1415.68	CK3
		1053.02	CK3	509.507	CK4	1020.3	CK5				1493.72	CK3
		1406.69	CK3	550.661	CK4	938.009	CK5				1015.29	CK3
		1398.99	CK3	673.458	CK4	870.019	CK5				1038.93	CK3
		1232.77	CK3	604.504	CK4	899.817	CK5				1338.3	CK3
		1122.01	CK3	589.289	CK4	1098.58	CK5				1254.78	CK3
		932.485	CK3	467.361	CK4	1012.27	CK5				1106.76	CK3
		1222.98	CK3	480.266	CK4	905.844	CK5				1200.29	CK3
		1620.44	CK3	795.773	CK4	738.566	CK5				1188.7	CK3
		643.224	CK3	531.879	CK4	778.612	CK5				1361.74	CK3
		950.361	CK3	648.704	CK4	1026.81	CK5				982.843	CK3
		1446.49	CK3	634.308	CK4	929.276	CK5				1048.43	CK3
		1268.95	CK3	517.489	CK4	1096.93	CK5				1002.41	CK3
		1327.8	CK3	530.161	CK4	1064.27	CK5				1160.61	CK3
		1222.22	CK3	243.854	CK4	854.909	CK5				1109.4	CK3
		1036.34	CK3	816.227	CK4	1215.96	CK5				1271.03	CK3
		1211.46	CK3	950.933	CK4	934.254	CK5				1075.05	CK3
		1166.92	CK3	870.229	CK4	1017.13	CK5				1033.96	CK3
		1334.71	CK3	539.331	CK4	1051.1	CK5				790.958	CK3
		1373.03	CK3	824.963	CK4	865.928	CK5				1407.88	CK3
		1463.87	CK3	549.838	CK4	789.117	CK5				874.426	CK3
		1523.45	CK3	771.18	CK4	934.015	CK5				1376.16	CK3
		1603.66	CK3	737.483	CK4	1047.34	CK5				1459.5	CK3
		1395.17	CK3	1007.37	CK4	1026.16	CK5				1351.27	CK3
		1397.64	CK3	833.053	CK4	1034.38	CK5				1297.92	CK3
		1402.7	CK3	791.163	CK4	1167.34	CK5				1433.53	CK3
		1353.32	CK3	744.937	CK4	803.989	CK5				1420.6	CK3
		1274.45	CK3	976.071	CK4	1051.97	CK5				1410.47	CK3
		1435.56	CK3	439.384	CK4	954.526	CK5				1370.37	CK3
		1509.53	CK3	468.896	CK4	1082.99	CK5				1537.53	CK3
		1439.99	CK3	369.73	CK4	912.677	CK5				1277.74	CK3
		1334.31	CK3	548.594	CK4	1065.31	CK5				1384.18	CK3
		1414.94	CK3	880.823	CK4	1241.22	CK5				1327	CK3
		1545.74	CK3	909.117	CK4	1135.59	CK5				1250.98	CK3
		1456.98	CK3	851.945	CK4	1211.99	CK5				1363.48	CK3
		1420.97	CK3	891.405	CK4	1089.43	CK5				1279.59	CK3
		1532.65	CK3	785.14	CK4	1117.43	CK5				1179.08	CK3
		1385.83	CK3	538.384	CK4	1200.24	CK5				1185.18	CK3
		1313.88	CK3	526.065	CK4	1058.72	CK5				1135.55	CK3
		1204.73	CK3	415.859	CK4	1126.9	CK5				1328.05	CK3
		1117.75	CK3	394.223	CK4	1057.98	CK5				1306.93	CK3
		1161.01	CK3	590.037	CK4	1057.86	CK5				1287.41	CK3
		1202.43	CK3	508.043	CK4	960.323	CK5				1335.6	CK3
		1269.13	CK3	833.438	CK4	835.174	CK5				1363.78	CK3
		1262.68	CK3	634.915	CK4	927.495	CK5				933.617	CK3
		1182.56	CK3	743.285	CK4	999.619	CK5				1328.51	CK3
		1237.91	CK3	663.693	CK4	967.934	CK5				984.127	CK3
		1065.79	CK3	823.297	CK4	721.641	CK5				713.609	CK3
		1246.67	CK3	678.973	CK4	710.835	CK5				690.034	CK3
		1177.93	CK3	495.642	CK4	1024.58	CK5				1328.03	CK3
		1371.53	CK3	530.357	CK4	1177.25	CK5				1481.27	CK3
		1191.37	CK3	669.006	CK4	923.145	CK5				1426.11	CK3
		1356.06	CK3	573.836	CK4	976.515	CK5				1015.71	CK3
		1122.58	CK3	826.866	CK4	1096.47	CK5				1062.53	CK3
		898.46	CK3	790.022	CK4	1101.08	CK5				1335.23	CK3
		1149.24	CK3	984.19	CK4	902.365	CK5				1046.83	CK3
		1374	CK3	895.138	CK4	798.399	CK5				1403.93	CK3
		1353.58	CK3	421.623	CK4	745.718	CK5				1284.04	CK3
		1183.59	CK3	787.207	CK4	909.751	CK5				1073.12	CK3
		1183.22	CK3	604.402	CK4	919.193	CK5				1090.34	CK3
		1249.02	CK3	595.884	CK4	890.765	CK5				1332.73	CK3
		1583.85	CK3	889.441	CK4	882.287	CK5				1330.85	CK3
		1412.54	CK3	836.194	CK4	934.926	CK5				1510.79	CK3
		1355.32	CK3	992.245	CK4	985.077	CK5				1311.55	CK3
		1357.24	CK3	890.258	CK4	818.565	CK5				1022.34	CK3
		1418.61	CK3	1076.9	CK4	720.604	CK5				1053.18	CK3
		1677.41	CK3	714.486	CK4	962.102	CK5				1020.49	CK3
		1144.39	CK3	776.689	CK4	759.493	CK5				777.693	CK3
		1226.05	CK3	915.933	CK4	917.683	CK5				790.245	CK3
		1067.59	CK3	1069.84	CK4	998.586	CK5				782.303	CK3
		1117.99	CK3	891.685	CK4	934.362	CK5				965.196	CK3
		1357.63	CK3	884.409	CK4	764.392	CK5				1229.13	CK3
		1084.38	CK3	700.444	CK4	1041.1	CK5				973.368	CK3
		1180.63	CK3	649.14	CK4	990.014	CK5				1185.11	CK3
		1354.14	CK3	690.112	CK4	974.047	CK5				807.465	CK3
		1380.79	CK3	929.544	CK4	723.125	CK5				983.298	CK3
		1402.35	CK3	760.222	CK4	868.128	CK5				951.625	CK3
		1100.54	CK3	598.914	CK4	856.729	CK5				1411.94	CK3
		1103.34	CK3	645.823	CK4	915.693	CK5				1186.92	CK3
		1118.33	CK3	805.389	CK4	928.148	CK5				1224.98	CK3
		1178.15	CK3	804.315	CK4	955.105	CK5				1299.19	CK3
		1248.76	CK3	760.388	CK4	934.276	CK5				1073.45	CK3
		1054.24	CK3	870.814	CK4	979.721	CK5				1365.91	CK3
		1313.82	CK3	833.701	CK4	1019.15	CK5				1577.16	CK3
		1207.3	CK3	1041.94	CK4	752.433	CK5				1553.33	CK3
		1309.13	CK3	690.935	CK4	1030.77	CK5				995.679	CK3
		1277.29	CK3	746.376	CK4	1014.61	CK5				1185.89	CK3
		1269.24	CK3	665.452	CK4	951.086	CK5				1485.15	CK3
		1247.46	CK3	794.781	CK4	675.451	CK5				1049.36	CK3
		1028.99	CK3	1043.56	CK4	786.071	CK5				1113.23	CK3
		977.211	CK3	807.348	CK4	930.705	CK5				1020.67	CK3
		1433.07	CK3	756.369	CK4	707.918	CK5				1197.61	CK3
		1409.1	CK3	935.57	CK4	724.543	CK5				1200.89	CK3
		1380.42	CK3	795.42	CK4	992.693	CK5				1150.58	CK3
		1322.95	CK3	871.877	CK4	1018.84	CK5				980.745	CK3
		1298.24	CK3	820.045	CK4	1078.31	CK5				1200.92	CK3
		1162.65	CK3	901.647	CK4	1075.37	CK5				1357.66	CK3
		1057.97	CK3	1001.27	CK4	930.659	CK5				1001.53	CK3
		1076.16	CK3	914.145	CK4	1072.31	CK5				984.8	CK3
		1062.6	CK3	983.916	CK4	1075.15	CK5				1169.62	CK3
		1120.88	CK3	892.184	CK4	956.867	CK5				1158.8	CK3
		1295.82	CK3	951.003	CK4	830.744	CK5				1346.38	CK3
		806.055	CK3	993.084	CK4	1077.99	CK5				1154.52	CK3
		1102.2	CK3	1006.69	CK4	914.267	CK5				1205.39	CK3
		1051.13	CK3	952.268	CK4	777.192	CK5				1244.17	CK3
		1336.22	CK3	960.652	CK4	934.852	CK5				1168.97	CK3
		1444.76	CK3	723.971	CK4	1009.2	CK5				1202.08	CK3
		1171.55	CK3	859.224	CK4	915.031	CK5				1208.48	CK3
		1166.31	CK3	1058.37	CK4	1161.81	CK5				1170.47	CK3
		1329.19	CK3	844.919	CK4	1111.58	CK5				1160.93	CK3
		1372.11	CK3	1049.46	CK4	899.939	CK5				1189.07	CK3
		1306.88	CK3	1037.77	CK4	910.56	CK5				1282.11	CK3
		1259.65	CK3	925.595	CK4	966.629	CK5				1400.08	CK3
		1035.12	CK3	891.913	CK4	927.336	CK5				1416.26	CK3
		1211.94	CK3	723.345	CK4	1099.01	CK5				1400.82	CK3
		1381.6	CK3	975.77	CK4	980.615	CK5				1263.46	CK3
		639.595	CK3	712.708	CK4	963.485	CK5				1227.26	CK3
		716.783	CK3	838.78	CK4	1262.44	CK5				996.307	CK3
		1143.72	CK3	874.754	CK4	795.191	CK5				1285.86	CK3
		1173.49	CK3	867.969	CK4	865.274	CK5				1330.31	CK3
		1109.86	CK3	1035.87	CK4	948.311	CK5				1328.01	CK3
		1412.73	CK3	956.813	CK4	1161.27	CK5				1424.91	CK3
		862.465	CK3	982.783	CK4	807.958	CK5				1066.84	CK3
		691.092	CK3	954.279	CK4	1086.44	CK5				1205.47	CK3
		979.388	CK3	929.146	CK4	998.685	CK5				1228.78	CK3
		1009.7	CK3	1053.02	CK4	1050.84	CK5				1373.87	CK3
		731.865	CK3	1038.73	CK4	812.691	CK5				1411.3	CK3
		662.164	CK3	783.907	CK4	966.338	CK5				1395.92	CK3
		771.693	CK3	1045.29	CK4	1047.69	CK5				1421.7	CK3
		736.103	CK3	918.899	CK4	1032.2	CK5				1314.16	CK3
		634.977	CK3	889.423	CK4	1032.49	CK5				1395.82	CK3
		600.453	CK3	980.156	CK4	823.286	CK5				1189.66	CK3
		615.845	CK3	847.222	CK4	902.436	CK5				1236.48	CK3
		431.036	CK3	788.988	CK4	1022.22	CK5				797.196	CK3
		635.537	CK3	634.017	CK4	940.466	CK5				1306.91	CK3
		653.135	CK3	623.167	CK4	903.218	CK5				1383.47	CK3
		510.825	CK3	639.819	CK4	1277.95	CK5				1222.3	CK3
		531.091	CK3	590.874	CK4	1305.4	CK5				1252.1	CK3
		596.495	CK3	698.39	CK4	832.265	CK5				1323.5	CK3
		635.985	CK3	911.343	CK4	866.154	CK5				1427.86	CK3
		513.324	CK3	832.729	CK4	1052.78	CK5				1440.96	CK3
		648.418	CK3	1159.36	CK4	1209.23	CK5				1370.15	CK3
		764.238	CK3	954.94	CK4	1276.41	CK5				1390.3	CK3
		848.819	CK3	841.658	CK4	1153.31	CK5				1419.36	CK3
		592.307	CK3	769.377	CK4	828.788	CK5				1279.64	CK3
		575.963	CK3	683.393	CK4	826.093	CK5				1340.4	CK3
		609.871	CK3	752.342	CK4	1059.4	CK5				1118.5	CK3
		635.533	CK3	1013.3	CK4	1112.38	CK5				1116.9	CK3
		541.119	CK3	894.23	CK4	1155.11	CK5				1030.78	CK3
		535.501	CK3	733.585	CK4	867.516	CK5				1401.25	CK3
		673.37	CK3	696.219	CK4	952.115	CK5				1149.9	CK3
		561.048	CK3	793.857	CK4	902.953	CK5				1155.04	CK3
		530.078	CK3	787.029	CK4	793.417	CK5				1152.19	CK3
		626.461	CK3	631.023	CK4	1035.32	CK5				1278.37	CK3
		947.253	CK3	825.978	CK4	1073.02	CK5				1261.42	CK3
		1106.07	CK3	777.065	CK4	1100.49	CK5				1295.74	CK3
		1002.26	CK3	722.37	CK4	1052.77	CK5				1248.58	CK3
		734.761	CK3	980.671	CK4	1186.6	CK5				793.996	CK3
		723.934	CK3	946.708	CK4	866.299	CK5				1216.91	CK3
		1103.18	CK3	744.478	CK4	1207.99	CK5				1372.32	CK3
		499.66	CK3	873.129	CK4	1227.37	CK5				1452.72	CK3
		908.314	CK3	911.575	CK4	1069.81	CK5				1370.63	CK3
		1010.48	CK3	727.662	CK4	1177.71	CK5				1402.48	CK3
		582.303	CK3	741.929	CK4	835.924	CK5				1270.81	CK3
		613.814	CK3	729.71	CK4	1043.64	CK5				1288.19	CK3
		502.214	CK3	796.177	CK4	1027.17	CK5				1189.65	CK3
		471.502	CK3	984.594	CK4	1060.29	CK5				1309.66	CK3
		438.58	CK3	795.536	CK4	971.993	CK5				1283.25	CK3
		655.255	CK3	761.461	CK4	1245.28	CK5				1034.79	CK3
		635.596	CK3	863.202	CK4	1353.14	CK5				1112.77	CK3
		570.91	CK3	874.943	CK4	1059.83	CK5				1230.06	CK3
		578.683	CK3	853.955	CK4	855.7	CK5				1440.68	CK3
		518.419	CK3	817.315	CK4	1150.89	CK5				1322.53	CK3
		547.408	CK3	816.604	CK4	957.548	CK5				1326.06	CK3
		600.523	CK3	977.301	CK4	1018.85	CK5				1145.02	CK3
		587.308	CK3	928.846	CK4	1213.35	CK5				1089.9	CK3
		515.012	CK3	935.502	CK4	1030.15	CK5				1252.8	CK3
		676.414	CK3	841.025	CK4	1013.68	CK5				1344.94	CK3
		640.563	CK3	794.442	CK4	991.098	CK5				1350.48	CK3
		635.077	CK3	739.013	CK4	1346.17	CK5				1237.32	CK3
		570.423	CK3	1075.59	CK4	1375.73	CK5				1234.23	CK3
		599.408	CK3	745.26	CK4	1109.38	CK5				1575.89	CK3
		760.938	CK3	835.937	CK4	1129.3	CK5				1367.21	CK3
		775.465	CK3	817.003	CK4	1378.92	CK5				1393.74	CK3
		610.962	CK3	870.427	CK4	1240.28	CK5				1212	CK3
		512.422	CK3	819.121	CK4	1243.49	CK5				1015.72	CK3
		486.929	CK3	856.422	CK4	1018.46	CK5				927.489	CK3
		583.382	CK3	843.708	CK4	940.569	CK5				936.757	CK3
		634.721	CK3	1058.74	CK4	631.141	CK5				1557.57	CK3
		601.553	CK3	1037.66	CK4	1189.21	CK5				1393.24	CK3
		650.365	CK3	1024.26	CK4	915.868	CK5				1342	CK3
		827.004	CK3	889.076	CK4	1055.38	CK5				1233.6	CK3
		813.675	CK3	830.133	CK4	820.219	CK5				1246.69	CK3
		537.514	CK3	951.655	CK4	983.843	CK5				1455.18	CK3
		563.412	CK3	923.609	CK4	1018.07	CK5				1376.63	CK3
		518.837	CK3	730.974	CK4	639.297	CK5				1389.79	CK3
		550.337	CK3	842.014	CK4	870.556	CK5				1313.61	CK3
		523.093	CK3	781.606	CK4	991.917	CK5				866.189	CK3
		572.687	CK3	911.365	CK4	885.124	CK5				814.894	CK3
		499.242	CK3	915.005	CK4	726.627	CK5				1136.34	CK3
		531.359	CK3	1045.03	CK4	766.643	CK5				1041.07	CK3
		472.434	CK3	864.73	CK4	794.889	CK5				762.94	CK3
		463.299	CK3	942.61	CK4	1113.92	CK5				708.354	CK3
		503.633	CK3	960.702	CK4	903.364	CK5				1111.03	CK3
		756.592	CK3	906.283	CK4	815.856	CK5				1209.47	CK3
		797.824	CK3	924.566	CK4	1189.69	CK5				972.742	CK3
		750.176	CK3	982.643	CK4	1272.31	CK5				949.659	CK3
		745.199	CK3	667.018	CK4	909.909	CK5				1193.81	CK3
		615.429	CK3	904.937	CK4	1152.55	CK5				687.724	CK3
		710.776	CK3	905.166	CK4	1170.07	CK5				718.492	CK3
		702.633	CK3	722.084	CK4	1404.04	CK5				1207.63	CK3
		763.088	CK3	711.374	CK4	982.614	CK5				1471.31	CK3
		662.824	CK3	719.57	CK4	1157.69	CK5				1465.5	CK3
		854.127	CK3	539.77	CK4	656.698	CK5				1366.57	CK3
		817.894	CK3	600.481	CK4	574.975	CK5				1382.99	CK3
		626.756	CK3	880.065	CK4	549.71	CK5				1373.24	CK3
		667.978	CK3	961.875	CK4	646.646	CK5				1408.58	CK3
		997.098	CK3	942.892	CK4						1410.83	CK3
		920.922	CK3	669.972	CK4						1162.4	CK3
		753.223	CK3	743.55	CK4						1114.03	CK3
		668.831	CK3	768.287	CK4						1306	CK3
		537.278	CK3	706.73	CK4						1326.83	CK3
		924.718	CK3	764.149	CK4						1265.91	CK3
		605.816	CK3	701.1	CK4						1515.62	CK3
		817.08	CK3	683.066	CK4						1419.13	CK3
		631.205	CK3	669.212	CK4						1518.64	CK3
		722.047	CK3	1050.21	CK4						1300.18	CK3
		736.001	CK3	1050.29	CK4						1126.46	CK3
		770.467	CK3	1077.65	CK4						1076.36	CK3
		714.688	CK3	989.89	CK4						1175.68	CK3
		687.139	CK3	1058.29	CK4						1257.57	CK3
		736.762	CK3	1003.75	CK4						1065.05	CK3
		776.961	CK3	897.172	CK4						1002.45	CK3
		691.078	CK3	831.99	CK4						1238.64	CK3
		735.494	CK3	902.488	CK4						1213.34	CK3
		901.949	CK3	837.869	CK4						1147.02	CK3
		1002.03	CK3	916.755	CK4						924.488	CK3
		968.602	CK3	1019.48	CK4						948.723	CK3
		998.985	CK3	912.86	CK4						1438.33	CK3
		719.864	CK3	813.893	CK4						1001.52	CK3
		741.608	CK3	668.132	CK4						1129.87	CK3
		778.92	CK3	684.006	CK4						1200.83	CK3
		871.487	CK3	876.315	CK4						1141.56	CK3
		871.766	CK3	786.528	CK4						1247.19	CK3
		754.155	CK3	876.025	CK4						993.622	CK3
		984.28	CK3	783.443	CK4						1003.44	CK3
		726.178	CK3	912.379	CK4						1300.01	CK3
		711.924	CK3	960.149	CK4						1127.57	CK3
		771.71	CK3	858.366	CK4						1392.78	CK3
		739.251	CK3	892.276	CK4						1088.75	CK3
		1058.76	CK3	792.988	CK4						1021.38	CK3
		1229.1	CK3	813.448	CK4						1148.41	CK3
		1186.45	CK3	586.622	CK4						1155.76	CK3
		894.533	CK3	701.73	CK4						1105.22	CK3
		1105.73	CK3	1015.08	CK4						1176.39	CK3
		539.697	CK3	816.209	CK4						1329.43	CK3
		491.131	CK3	515.997	CK4						1368.79	CK3
		530.953	CK3	666.825	CK4						1277.32	CK3
		590.075	CK3	567.748	CK4						1411.86	CK3
		1191.44	CK3	635.162	CK4						1402.95	CK3
		1205.52	CK3	678.129	CK4						1389.89	CK3
		862.731	CK3	687.339	CK4						1026.5	CK3
		863.89	CK3	705.793	CK4						1015.06	CK3
		1158.19	CK3	628.366	CK4						1236.49	CK3
		957.284	CK3	781.477	CK4						1136.76	CK3
		384.026	CK3	910.634	CK4						1052.93	CK3
		430.859	CK3	982.9	CK4						1335.1	CK3
		960.414	CK3	856.481	CK4						1174.64	CK3
		558.067	CK3	874.012	CK4						1252.36	CK3
		533.538	CK3	787.459	CK4						825.79	CK3
		538.662	CK3	851.643	CK4						824.661	CK3
		466.822	CK3	792.593	CK4						1330	CK3
		678.892	CK3	822.078	CK4						1279.49	CK3
		593.147	CK3	828.467	CK4						1264.79	CK3
		673.943	CK3	805.422	CK4						1285.82	CK3
		576.616	CK3	795.807	CK4						1186.34	CK3
		599.534	CK3	933.333	CK4						1105.94	CK3
		605.154	CK3	859.711	CK4						1224.3	CK3
		652.232	CK3	709.179	CK4						1309.1	CK3
		857.07	CK3	660.939	CK4						1294.47	CK3
		981.333	CK3	900.715	CK4						1460.79	CK3
		756.417	CK3	909.627	CK4						1303.71	CK3
		961.636	CK3	930.103	CK4						858.986	CK3
		1053.88	CK3	929.109	CK4						862.561	CK3
		761.44	CK3	921.855	CK4						1224.49	CK3
		931.938	CK3	904.604	CK4						1378.76	CK3
		830.641	CK3	938.843	CK4						936.089	CK3
		773.385	CK3	775.784	CK4						924.806	CK3
		710.811	CK3	968.417	CK4						1107.11	CK3
		666.047	CK3	887.782	CK4						957.817	CK3
		537.973	CK3	740.609	CK4						1107.86	CK3
		568.506	CK3	917.429	CK4						1599	CK3
		565.535	CK3	864.028	CK4						1392.22	CK3
		605.517	CK3	947.553	CK4						1326.8	CK3
		615.254	CK3	908.035	CK4						1322.89	CK3
		590.146	CK3	816.558	CK4						1223.32	CK3
		567.131	CK3	737.073	CK4						1011.24	CK3
		554.072	CK3	965.859	CK4						1257.16	CK3
		568.281	CK3	841.203	CK4						1147.12	CK3
		568.389	CK3	998.553	CK4						1263.97	CK3
		601.995	CK3	788.24	CK4						1179.26	CK3
		623.347	CK3	859.547	CK4						1278.48	CK3
		752.119	CK3	805.058	CK4						838.509	CK3
		618.033	CK3	382.399	CK4						1083.07	CK3
		849.867	CK3	313.074	CK4						597.067	CK3
		786.904	CK3	307.882	CK4						1130.66	CK3
		1181.91	CK3	342.318	CK4						828.479	CK3
		1139.02	CK3	401.081	CK4						709.372	CK3
		1185.08	CK3	694.142	CK4						917.553	CK3
		920.091	CK3	466.082	CK4						743.648	CK3
		1079.77	CK3	775.502	CK4						1297.26	CK3
		567.594	CK3	862.432	CK4						1300.36	CK3
		575.138	CK3	413.051	CK4						1296.53	CK3
		529.192	CK3	696.292	CK4						1202.71	CK3
		696.637	CK3	359.264	CK4						607.324	CK3
		662.021	CK3	256.205	CK4						1111.76	CK3
		689.806	CK3	370.543	CK4						754.409	CK3
		673.884	CK3	299.433	CK4						671.821	CK3
		892.649	CK3	310.362	CK4						786.876	CK3
		701.057	CK3	392.194	CK4						831.803	CK3
		689.422	CK3	422.158	CK4						718.807	CK3
		962.119	CK3	362.094	CK4						710.548	CK3
		1277.04	CK3	362.887	CK4						875.897	CK3
		1176.18	CK3	441.586	CK4						940.983	CK3
		1181.1	CK3	392.53	CK4						796.542	CK3
		1074.22	CK3	442.549	CK4						794.13	CK3
		610.89	CK3	299.671	CK4						766.012	CK3
		606.596	CK3	294.123	CK4						824.547	CK3
		575.63	CK3	401.506	CK4						930.476	CK3
		592.252	CK3	759.841	CK4						1157.4	CK3
		573.118	CK3	598.094	CK4						896.19	CK3
		553.679	CK3	699.915	CK4						1317.53	CK3
		652.95	CK3	678.944	CK4						1358.41	CK3
		592.361	CK3	595.708	CK4						868.74	CK3
		576.426	CK3	560.356	CK4						927.347	CK3
		874.427	CK3	408.936	CK4						1085.98	CK3
		855.803	CK3	574.004	CK4						1098.54	CK3
		712.596	CK3	391.916	CK4						1108.91	CK3
		635.092	CK3	416.194	CK4						1233.15	CK3
		613.378	CK3	388.061	CK4						1079.44	CK3
		589.85	CK3	311.939	CK4						1367.73	CK3
		682.877	CK3	322.704	CK4						1415.46	CK3
		651.677	CK3	377.038	CK4						855.096	CK3
		578.511	CK3	382.59	CK4						818.858	CK3
		767.448	CK3	377.744	CK4						1052.33	CK3
		1276.22	CK3	316.657	CK4						1032.21	CK3
		1297.29	CK3	649.502	CK4						1202.8	CK3
		1312.96	CK3	615.397	CK4						1161.44	CK3
		1053.68	CK3	428.615	CK4						1098.62	CK3
		1286.91	CK3	399.902	CK4						991.368	CK3
		814.913	CK3	404.105	CK4						878.506	CK3
		1206.04	CK3	383.843	CK4						897.342	CK3
		899.808	CK3	362.076	CK4						1009.64	CK3
		796.51	CK3	745.162	CK4						1089.06	CK3
		1139.95	CK3	444.524	CK4						1058.72	CK3
		1212.44	CK3	411.271	CK4						840.645	CK3
		1055.22	CK3	373.674	CK4						1292	CK3
		1386.61	CK3	403.467	CK4						1219.85	CK3
		920.413	CK3	392.789	CK4						931.343	CK3
		1332.55	CK3	411.054	CK4						958.822	CK3
		1090.99	CK3	380.253	CK4						666.847	CK3
		710.456	CK3	406.672	CK4						780.84	CK3
		997.149	CK3	346.63	CK4						1034.15	CK3
		1035.18	CK3	326.921	CK4						1195.34	CK3
		1036.05	CK3	352.008	CK4						1097.71	CK3
		863.904	CK3	352.102	CK4						934.468	CK3
		600.974	CK3	377.994	CK4						1035.21	CK3
		864.57	CK3	448.663	CK4						869.129	CK3
		856.74	CK3	442.756	CK4						1025.88	CK3
		779.215	CK3	334.949	CK4						737.813	CK3
		1148.8	CK3	360.382	CK4						655.351	CK3
		1162.71	CK3	361.761	CK4						730.516	CK3
		1164.23	CK3	328.169	CK4						632.538	CK3
		1269.87	CK3	371.441	CK4						702.308	CK3
		1096.29	CK3	362.127	CK4						550.343	CK3
		1302.47	CK3	383.155	CK4						810.449	CK3
		1200.97	CK3	307.915	CK4						848.475	CK3
		1252.98	CK3	361.424	CK4						606.246	CK3
		1081.9	CK3	318.309	CK4						607.424	CK3
		1036.22	CK3	341.963	CK4						849.653	CK3
		1296.79	CK3	359.432	CK4						703.313	CK3
		1015.43	CK3	366.218	CK4						734.909	CK3
		812.539	CK3	285.851	CK4						739.43	CK3
		823.215	CK3	314.878	CK4						809.153	CK3
		1135.12	CK3	332.741	CK4						921.997	CK3
		1379.99	CK3	330.398	CK4						789.873	CK3
		1354.99	CK3	366.277	CK4						1197.34	CK3
		992.164	CK3	386.231	CK4						843.069	CK3
		1169.94	CK3	354.798	CK4						1002.17	CK3
		1335.3	CK3	332.544	CK4						1010.94	CK3
		1402.42	CK3	320.492	CK4						988.94	CK3
		1186.9	CK3	304.956	CK4						1125.79	CK3
		1129.56	CK3	331.867	CK4						1203.69	CK3
		1345.49	CK3	401.229	CK4						1126.36	CK3
		1229.8	CK3	324.565	CK4						827.584	CK3
		1327.15	CK3	344.031	CK4						965.087	CK3
		1310.03	CK3	337.861	CK4						1172.31	CK3
		1030.47	CK3	292.618	CK4						1160.41	CK3
		1373.56	CK3	290.136	CK4						827.311	CK3
		1274.17	CK3	350.017	CK4						770.229	CK3
		1475.69	CK3	290.398	CK4						846.222	CK3
		1313.99	CK3	289.495	CK4						837.839	CK3
		1195.46	CK3	556.721	CK4						1014.65	CK3
		1247.68	CK3	385.674	CK4						1061.58	CK3
		911.97	CK3	464.396	CK4						757.283	CK3
		1087.77	CK3	469.809	CK4						787.746	CK3
		1317.52	CK3	462.989	CK4						700.398	CK3
		1096.33	CK3	621.345	CK4						700.112	CK3
		1153.44	CK3	441.194	CK4						1128.42	CK3
		1150.69	CK3	420.548	CK4						696.736	CK3
		1237.94	CK3	392.404	CK4						727.951	CK3
		1329.18	CK3	482.945	CK4						708.68	CK3
		1174.69	CK3	389.818	CK4						859.898	CK3
		1198.54	CK3	365.208	CK4						839.614	CK3
		1257.36	CK3	411.202	CK4						1036.43	CK3
		796.489	CK3	384.115	CK4						1407.97	CK3
		638.625	CK3	398.969	CK4						962.318	CK3
		1378.64	CK3	394.43	CK4						906.205	CK3
		1385.72	CK3	385.981	CK4						1398.72	CK3
		1091.62	CK3	364.712	CK4						750.35	CK3
		1051.29	CK3	426.747	CK4						718.096	CK3
		1495.08	CK3	440.397	CK4						1132.48	CK3
		1170.3	CK3	601.42	CK4						887.237	CK3
		1211.12	CK3	413.888	CK4						1310.39	CK3
		644.511	CK3	409.859	CK4						1117.23	CK3
		681.833	CK3	430.922	CK4						1146.27	CK3
		675.327	CK3	417.275	CK4						623.463	CK3
		1307.55	CK3	359.954	CK4						820.086	CK3
		659.453	CK3	372.315	CK4						727.56	CK3
		547.435	CK3	386.615	CK4						676.331	CK3
		1102.85	CK3	382.4	CK4						699.911	CK3
		1014.77	CK3	368.822	CK4						605.842	CK3
		1304.65	CK3	376.69	CK4						867.131	CK3
		1167.86	CK3	376.736	CK4						982.77	CK3
		1024.18	CK3	409.239	CK4						846.895	CK3
		770.291	CK3	825.14	CK4						872.636	CK3
		1139.35	CK3	776.491	CK4						844.419	CK3
		679.388	CK3	773.383	CK4						800.34	CK3
		677.272	CK3	372.863	CK4						1440.06	CK3
		639.14	CK3	361.286	CK4						1475.3	CK3
		1161.37	CK3	381.493	CK4						1500.33	CK3
		1133.69	CK3	351.448	CK4						1475.96	CK3
		1101.06	CK3	688.605	CK4						884.84	CK3
		1200.66	CK3	745.617	CK4						964.6	CK3
		1338.31	CK3	414.546	CK4						968.397	CK3
		1239.52	CK3	622.983	CK4						939.424	CK3
		1169.19	CK3	840.991	CK4						961.34	CK3
		1136.12	CK3	754.114	CK4						1204.53	CK3
		822.453	CK3	468.933	CK4						1141.25	CK3
		1496.32	CK3	370.036	CK4						990.382	CK3
		1333.62	CK3	367.224	CK4						1172.19	CK3
		1251.42	CK3	371.128	CK4						1214.74	CK3
		800.858	CK3	354.646	CK4						1071.56	CK3
		826.567	CK3	363.268	CK4						1183.92	CK3
		1360.31	CK3	384.775	CK4						966.908	CK3
		1255.96	CK3	355.788	CK4						944.154	CK3
		1173.57	CK3	360.635	CK4						1454.04	CK3
		1239.21	CK3	256.105	CK4						1226.92	CK3
		1142.12	CK3	281.638	CK4						1443.51	CK3
		923.55	CK3	266.883	CK4						1343.65	CK3
		1381.15	CK3	336.343	CK4						1200.43	CK3
		1180.03	CK3	327.395	CK4						1069.79	CK3
		1398.23	CK3	340.532	CK4						867.697	CK3
		1325.29	CK3	244.228	CK4						903.956	CK3
		1301.31	CK3	268.309	CK4						1187.5	CK3
		755.935	CK3	341.288	CK4						857.641	CK3
		1495.88	CK3	444.952	CK4						768.23	CK3
		1330.07	CK3	457.585	CK4						1127.03	CK3
		1218.78	CK3	393.037	CK4						988.553	CK3
		1487.79	CK3	642.18	CK4						810.364	CK3
		1419.18	CK3	385.244	CK4						760.064	CK3
		804.359	CK3	701.612	CK4						715.598	CK3
		1395.05	CK3	673.692	CK4						618.919	CK3
		1197.75	CK3	430.582	CK4						744.642	CK3
		1185.02	CK3	422.962	CK4						595.482	CK3
		1193.86	CK3	436.593	CK4						1011.2	CK3
		1346.08	CK3	397.854	CK4						1099.09	CK3
		1452.91	CK3	627.563	CK4						1168.63	CK3
		1551.45	CK3	337.583	CK4						714.483	CK3
		1131.84	CK3	323.802	CK4						828.808	CK3
		1098.67	CK3	750.653	CK4						1229.07	CK3
		1383.29	CK3	438.741	CK4						1170.37	CK3
		860.089	CK3	387.897	CK4						1095.62	CK3
		871.958	CK3	396.026	CK4						1308.94	CK3
		857.114	CK3	394.122	CK4						840.456	CK3
		1294.55	CK3	882.213	CK4						786.575	CK3
		1235.77	CK3	894.394	CK4						1356.23	CK3
		1235.89	CK3	1043.24	CK4						1312.22	CK3
		1259.02	CK3	1158.58	CK4						800.563	CK3
		1254.02	CK3	929.387	CK4						1286.71	CK3
		1295.29	CK3	1087.35	CK4						1361.15	CK3
		1302.22	CK3	1052.68	CK4						1331.81	CK3
		1427.79	CK3	945.951	CK4						1346.01	CK3
		936.375	CK3	850.462	CK4						1074.15	CK3
		1402.62	CK3	997.795	CK4						1144.17	CK3
		1201.88	CK3	957.945	CK4						1099.56	CK3
		1234.8	CK3	990.184	CK4						964.264	CK3
		1127.28	CK3	1003.35	CK4						1092.96	CK3
		1167.15	CK3	1011.44	CK4						1532.34	CK3
		1172.43	CK3	947.407	CK4						1036.33	CK3
		1118.01	CK3	997.19	CK4						801.576	CK3
		1176.08	CK3	855.321	CK4						834.428	CK3
		1280.82	CK3	803.276	CK4						839.614	CK3
		1160.15	CK3	1183.85	CK4						1045.8	CK3
		1202.11	CK3	1113.33	CK4						807.754	CK3
		1273.93	CK3	977.378	CK4						819.932	CK3
		1310.78	CK3	1059.69	CK4						792.898	CK3
		1102.4	CK3	1017.97	CK4						1092.99	CK3
		1167.62	CK3	866.926	CK4						824.155	CK3
		1120.85	CK3	787.855	CK4						903.157	CK3
		1166.03	CK3	944.078	CK4						884.385	CK3
		983.842	CK3	894.107	CK4						763.784	CK3
		1094.17	CK3	954.822	CK4						1290.39	CK3
		1289.16	CK3	867.399	CK4						1328.94	CK3
[truncated: 6,583 more rows]
[truncated: 22 more columns]

## Sheet: Fig1f - Sorted Cells Dynamics
liquid cultures (generation 15 and 20)		medium			long				>		medium			long
44773		BGFP1	OFF1	ON1	BGFP2	OFF2	ON2				BGFP1	OFF1	ON1	BGFP2	OFF2	ON2
	n	772	473	746	972	925	720			1	0.220207	0.450317	0.463807	0.40535	0.517838	0.381944
	sheath	170	213	346	394	479	275			2	0.587607	0.453333	0.510172	0.625397	0.569857	0.576873
	%sheath	0.220207	0.450317	0.463807	0.40535	0.517838	0.381944			3	0.674866	0.510667	0.539171	0.446753	0.561361	0.545679
										4	0.406613	0.382159	0.45337	0.330162	0.401691	0.500709
										AVER	0.556362	0.44872	0.500904	0.467437	0.51097	0.541087
44779		B1	OFF1	ON1	B2	OFF2	ON2			SD	0.241285	0.0340056	0.0380138	0.116939	0.0279059	0.104705
	n	1404	900	639	945	909	761			n	4230	3031	3336	3738	3603	2996
	sheath	825	408	326	591	518	439
	%sheath	0.587607	0.453333	0.510172	0.625397	0.569857	0.576873
44780		B1	OFF1	ON1	B2	OFF2	ON2
	n	935	750	868	770	823	810
	sheath	631	383	468	344	462	442
	%sheath	0.674866	0.510667	0.539171	0.446753	0.561361	0.545679
44783		B1	OFF1	ON1	B2	OFF2	ON2
	n	1119	908	1083	1051	946	705
	sheath	455	347	491	347	380	353
	%sheath	0.406613	0.382159	0.45337	0.330162	0.401691	0.500709
raw sorted quality (generation 0)	lot1	OFF	ON		lot2	OFF	ON		3	OFF1	ON1		4	OFF2	ON2
	n	12	11		n	37	24		n	42	89		n	84	60
	min	480.664	1520.44		min	138.559	888.205		sheath	5	60		sheath	21	53
	max	2073.66	16318.1		max	1509.37	16589.5		%sheath	0.119048	0.674157		%sheath	0.25	0.883333
	mean	1016.78	7666.68		mean	740.356	5945.19
	sheath	3	6		sheath	5	13
	%sheath	0.25	0.545455		%sheath	0.135135	0.541667
ibidi static (generation 5)		OFF	ON	BGFP
	44772	0.0857143	0.253025	0.120731
	44761	0.110609	0.501018	0.406761
	44761	0.169091	0.405864
	44760	0.0790244	0.310311	0.245614
	44459	0.174863	0.631415
	AVER	0.12386	0.420327	0.257702
	SD	0.0455195	0.151139	0.143398
	quality	ibidi	endpoint1	endpoint2	quality	ibidi	endpoint1	endpoint2			quality	ibidi	endpoint1	endpoint2	quality	ibidi	endpoint1	endpoint2
	init	short	medium	long	init	short	medium	long			init	short	medium	long	init	short	medium	long
Overall	OFF1	OFF2	OFF3	OFF4	ON1	ON2	ON3	ON4			OFF1	OFF2	OFF3	OFF4	ON1	ON2	ON3	ON4
Generation time	0	5	15	20	0	5	15	20		Generation time	0	5	15	20	0	5	15	20
1	0.135135	0.0857143	0.450317	0.517838	0.541667	0.253025	0.463807	0.381944		T6SS+	0.188546	0.12386	0.449119	0.512687	0.661153	0.420327	0.49163	0.501301
2	0.25	0.110609	0.453333	0.569857	0.545455	0.501018	0.510172	0.576873		T6SS-	0.811454	0.87614	0.550881	0.487313	0.338847	0.579673	0.50837	0.498699
3	0.119048	0.169091	0.510667	0.561361	0.674157	0.405864	0.539171	0.545679		SD	0.0712646	0.0455195	0.0525706	0.0774255	0.160412	0.151139	0.040174	0.0854923
4	0.25	0.0790244	0.382159	0.401691	0.883333	0.310311	0.45337	0.500709
5		0.174863				0.631415
AVER	0.188546	0.12386	0.449119	0.512687	0.661153	0.420327	0.49163	0.501301
SD	0.0712646	0.0455195	0.0525706	0.0774255	0.160412	0.151139	0.040174	0.0854923
Statistics
Wilcox OFF v ON
0.0294	init	OFF1	0.135135	0.25	0.119048	0.25
0.007937	short	OFF2	0.0857143	0.110609	0.169091	0.0790244	0.174863
0.2	medium	OFF3	0.450317	0.453333	0.510667	0.382159
0.8857	long	OFF4	0.517838	0.569857	0.561361	0.401691
	init	ON1	0.541667	0.545455	0.674157	0.883333
	short	ON2	0.253025	0.501018	0.405864	0.310311	0.631415
	medium	ON3	0.463807	0.510172	0.539171	0.45337
	long	ON4	0.381944	0.576873	0.545679	0.500709

## Sheet: Fig2b - Prom mut Coeff Variatio
44693		CK	F1	F2	F1F2	G1	G2	G3	G123			CV	WT	G1	G2	G3	G123	F1	F2	F1F2
	n	832	581	787	426	702	729	736	583			44693	0.199257	0.281886	0.261111	0.144909	0.116465	0.172988	0.133311	0.135564				+	+	+
	Min	858.594	434.966	1909.56	1020.9	235.341	373.69	189.425	194.659			41395	0.272613	0.297509	0.247535	0.203369	0.110275	0.156656	0.127611	0.134044				WT	G1	G2	G3	G123	F1	F2	F1F2
	Max	3351.72	1586.26	4495.45	2310.5	1941.54	1803.06	462.758	402.718			43221	0.268698	0.317619	0.253914	0.137679	0.146126	0.169492	0.139114	0.163052			T6SS+ frequency	0.520782	0.198548	0.354986	0	0	0.460844	0.662606	0.437833
	Mean	2284.54	1058.35	3017.54	1689.45	777.3	1001.02	283.325	277.928			45778	0.222371	0.286082	0.19601	0.101369	0.0998243	0.160906	0.122807	0.127834			CV	0.236344	0.299185	0.233032	0.142695	0.114331	0.160334	0.131429	0.137257
	SD	455.211	183.082	402.271	229.027	219.11	261.378	41.0563	32.3688			46143	0.218782	0.31283	0.206589	0.126149	0.0989651	0.14163	0.1343	0.125791
	CV	0.199257	0.172988	0.133311	0.135564	0.281886	0.261111	0.144909	0.116465			AVERAGE	0.236344	0.299185	0.233032	0.142695	0.114331	0.160334	0.131429	0.137257
													0.0325629	0.0158097	0.0296	0.0377262	0.0192257	0.0123259	0.00631994	0.0149903
41395		CK	F1	F2	F1F2	G1	G2	G3	G123
	n	608	679	832	576	440	594	528	481
	Min	438.631	510.861	1967.35	919.634	466.868	457.936	196.184	179.829
	Max	2071.24	1496.66	4473.09	2169.63	2117.91	1739.12	529.858	352.256
	Mean	1139.04	1039.25	3207.83	1570	960.846	1072.97	318.453	265.765
	SD	310.518	162.805	409.355	210.45	285.86	265.598	64.7636	29.3072
	CV	0.272613	0.156656	0.127611	0.134044	0.297509	0.247535	0.203369	0.110275
43221		CK	F1	F2	F1F2	G1	G2	G3	G123
	n	736	683	741	736	535	566	604	786
	Min	720.868	640.081	2536.28	1120.14	444.053	666.271	364.758	317.432
	Max	3546.92	2334.59	6205.16	3687.38	2278.29	2570.06	932.967	700.759
	Mean	2093.6	1493.13	4317.86	2462.72	891.758	1307.98	546.515	493.973
	SD	562.545	253.074	600.675	401.551	283.24	332.116	75.2435	72.1825
	CV	0.268698	0.169492	0.139114	0.163052	0.317619	0.253914	0.137679	0.146126
45778		CK	F1	F2	F1F2	G1	G2	G3	G123
	n	963	546	450	956	581	874	514	461
	Min	880.323	469.14	2237.16	1163.57	453.574	635.484	388.1	289.286
	Max	3036.79	1643.39	5021.29	2576	2098.9	2139.46	687.96	598.8			Statistics	CV	1	2	3	4	5	WILCOX
	Mean	1925.49	1087.01	3538.13	1841.92	1022.51	1261.69	498.02	436.246				WT	0.199257	0.272613	0.268698	0.222371	0.218782
	SD	428.174	174.906	434.506	235.461	292.522	247.304	50.4838	43.5479				G1	0.281886	0.297509	0.317619	0.286082	0.31283	0.007937	***
	CV	0.222371	0.160906	0.122807	0.127834	0.286082	0.19601	0.101369	0.0998243				G2	0.261111	0.247535	0.253914	0.19601	0.206589	0.6905
													G3	0.144909	0.203369	0.137679	0.101369	0.126149	0.01587	*
46143		CK	F1	F2	F1F2	G1	G2	G3	G123				G123	0.116465	0.110275	0.146126	0.0998243	0.0989651	0.007937	***
	n	1094	864	680	736	643	841	792	487				F1	0.172988	0.156656	0.169492	0.160906	0.14163	0.007937	***
	Min	977.485	745.332	2594.74	1064.37	565.124	758.175	329.622	294.075				F2	0.133311	0.127611	0.139114	0.122807	0.1343	0.007937	***
	Max	3947.99	2547.68	6018.43	2522.83	2692.04	2875.26	777.535	621.655				F1F2	0.135564	0.134044	0.163052	0.127834	0.125791	0.007937	***
	Mean	2525.54	1517.58	4083.55	1793.54	1207.14	1547.3	487.388	487.265
	SD	552.541	214.934	548.42	225.611	377.632	319.656	61.4834	48.2222
	CV	0.218782	0.14163	0.1343	0.125791	0.31283	0.206589	0.126149	0.0989651
overall	n	4233	3353	3490	3430	2901	3604	3174	2798

## Sheet: Fig2b - Prom mut T6SS Frequency
Mean/Max	45352	2	WT	F1	F2	F1F2	G1	G2	G3	G123				WT	G1	G2	G3	G123	F1	F2	F1F2
		n	922	840	835	334	783	664	800	667			45352	0.523861	0.232439	0.475904	0	0	0.553571	0.68503	0.48503						WT	G1	G2	G3	G123	F1	F2	F1F2
		nsheath	483	465	572	162	182	316	0	0			41760	0.489945	0.130522	0.231302	0	0	0.362295	0.62782	0.425339					f(T6SS+)	0.520782	0.198548	0.354986	0	0	0.460844	0.662606	0.437833
		%sheath	0.523861	0.553571	0.68503	0.48503	0.232439	0.475904	0	0			42125	0.54854	0.232682	0.357753	0	0	0.466667	0.674969	0.403131					CV	0.236344	0.299185	0.233032	0.142695	0.114331	0.160334	0.131429	0.137257
		mean	6138.56	7453.35	14033.7	6336.39	3105.81	5226.24	481.249	427.207			AVERAGE	0.520782	0.198548	0.354986	0	0	0.460844	0.662606	0.437833					SD(fT6)	0.0294185	0.0589121	0.122324	0	0	0.095771	0.0305432	0.0423548
													STDEV	0.0294185	0.0589121	0.122324	0	0	0.095771	0.0305432	0.0423548					SD(CV)	0.0325629	0.0158097	0.0296	0.0377262	0.0192257	0.0123259	0.00631994	0.0149903
	41760	2.2	BGFP	F1	F2	F1F2	G1	G2	G3	G123
		n	547	610	532	884	498	722	460	706
		sheath	268	221	334	376	65	167	0	0
		%sheath	0.489945	0.362295	0.62782	0.425339	0.130522	0.231302	0	0
		mean	9750.04	9600.35	18350	10221.2	4148.23	10716.6	954.976	577.381
	42125	2	BGFP	F1	F2	F1F2	G1	G2	G3	G123
		n	1267	690	803	511	563	819	720	697
		sheath	695	322	542	206	131	293	0	0
		%sheath	0.54854	0.466667	0.674969	0.403131	0.232682	0.357753	0	0
		mean	13092.1	13281.5	18953.8	12818.8	5353.84	10728.1	960.336	797.793
	overall	n	2736	2140	2170	1729	1844	2205	1980	2070
Mean BGFP
	45352	mean	WT	F1	F1F2	F2	G1	G2	G3	G123			CV(BGFP)	WT	G1	G2	G3	G123	F1	F2	F1F2
		mean	6138.56	7453.35	6336.39	14033.7	3105.81	5226.24	481.249	427.207			45352	0.426952	0.527392	0.393949	0.243836	0.169998	0.405256	0.372848	0.262942
		SD	2620.87	3020.52	2362.51	3690.05	1637.98	2058.87	117.346	72.6244			41760	0.420552	0.547836	0.445235	0.231752	0.155845	0.447411	0.29059	0.418314
		CV	0.426952	0.405256	0.372848	0.262942	0.527392	0.393949	0.243836	0.169998			42125	0.404121	0.557037	0.427234	0.24374	0.166196	0.389899	0.305234	0.414201
													AVER	0.417208	0.544088	0.422139	0.239776	0.164013	0.414189	0.322891	0.365152
													STDEV	0.00961602	0.0123895	0.0212454	0.00567422	0.00598057	0.0243136	0.0358272	0.0722931
	41760		BGFP	F1	F2	F1F2	G1	G2	G3	G123
		mean	9750.04	9600.35	18350	10221.2	4148.23	10716.6	954.976	577.381								WILCOX	Ttest
		SD	4100.4	4295.3	5332.33	4275.68	2272.55	4771.42	221.317	89.9821				WT	0.523861	0.489945	0.54854
		CV	0.420552	0.447411	0.29059	0.418314	0.547836	0.445235	0.231752	0.155845				G1	0.232439	0.130522	0.232682	0.1	0.003725
														G2	0.475904	0.231302	0.357753	0.7	0.1368
														G3	0	0	0	0.0636	0.001062
	42125		BGFP	F1	F2	F1F2	G1	G2	G3	G123				G123	0	0	0	0.0636	0.001062
		mean	13092.1	13281.5	18953.8	12818.8	5353.84	10728.1	960.336	797.793				F1	0.553571	0.362295	0.466667	0.7	0.394
		SD	5290.8	5178.43	5785.33	5309.57	2982.29	4583.39	234.073	132.59				F2	0.68503	0.62782	0.674969	0.1	0.004434
		CV	0.404121	0.389899	0.305234	0.414201	0.557037	0.427234	0.24374	0.166196				F1F2	0.48503	0.425339	0.403131	0.1	0.0564

## Sheet: Fig3a - W3110 Killing ON ratios
dLog1	WT	0	0.2	0.4	0.6	0.8	1		ON%	WT	0	20	40	60	80	100									Statistics		moy1	moy2	moy3		T-test
	1.70983	-0.0370424	0.352892	0.745007	1.56868	1.68771	2.26741		moy1	1.62587	0.106335	0.502447	0.755952	1.29797	1.69896	2.17892										WT	1.62587151813261	2.11880187021671	2.30332686155582	v	1to1	vs WT
	1.65088	0.124247	0.430467	0.77011	1.20931	1.64981	2.33584		moy2	2.1188	-0.0847953	0.541649	1.03016	1.63714	2.14392	2.79574										0-100	0.106334598731694	-0.0847953356021014	-0.03599337749091	v		0.006425
	1.68485	0.0243804	0.494771	0.731814	1.45325	1.73903	2.30503		moy3	2.30333	-0.0359934	0.728861	1.1204	1.94441	2.23239	3.02602										20-80	0.502446654690842	0.541648507088529	0.728860568856336	v	0.003124	0.01232
	1.59707	0.0463043	0.769097	0.705788	1.23206	1.63206	2.13838		AVRG	2.016	-0.00481804	0.590985	0.968838	1.62651	2.02509	2.66689										40-60	0.755951805699129	1.03016092453409	1.12040034230971	v	0.05344	0.01873
	1.66064	0.044858	0.500177	0.735093	1.21335	1.75828	2.09618																			60-40	1.29797130320491	1.63713914720143	1.9444051176814	v	0.0508	0.2303
	1.53284	0.0996983	0.620244	0.754874	1.30562	1.70117	2.07123																			80-20	1.69895850573462	2.14392132934642	2.23238994830597	v	0.186	0.974
	1.58743	0.334733	0.335363	0.740737	1.1645	1.69421	2.13903																			100-0	2.17891815665083	2.79573927428273	3.02601593553724	v	0.1119	0.1182
	1.58443	0.0603048	0.42378	0.820633	1.26668	1.73901	2.11858
	1.62487	0.259527	0.595228	0.799509	1.26828	1.68934	2.13859
dLog2	2.15545	-0.0497115	0.452612	0.904429	1.41684	2.08841	2.80402
	2.13077	-0.150112	0.540834	0.84908	1.49714	2.13319	2.82912
	2.19067	-0.0642424	0.545942	1.13413	1.53545	2.19876	2.75681
	2.04187	0.10903	0.610726	1.15757	1.56164	2.11408	2.88396
	2.05412	-0.140046	0.421043	1.16917	1.96062	2.12122	2.79415
	2.02375	-0.0773535	0.518879	1.06862	1.58234	2.24345	2.76295
	2.06385	-0.193933	0.444766	0.957529	1.75261	2.16535	2.82559
	2.15738	-0.0318191	0.489161	1.09183	1.56677	2.02068	2.82114
	2.25136	-0.164971	0.850874	0.939099	1.86083	2.21016	2.68391
dLog3	2.37436	0.16231	0.571629	1.14056	1.91867	2.02501	2.99906
	2.381	-0.0722426	0.513694	1.17817	2.05862	2.01741	2.88169
	2.3844	0.128519	0.524131	1.13588	2.13358	2.21792	3.03464
	2.34925	-0.15456	0.521725	1.08427	2.15864	2.27557	3.2165
	2.31878	-0.217841	0.654893	1.07779	2.08136	2.39798	2.99595
	2.25659	-0.034428	0.724701	1.04016	1.72585	2.27604	3.04871
	2.19133	0.0128307	0.939935	1.26349	1.92363	2.30708	3.01766
	2.21343	-0.0902189	1.10271	1.11291	1.63347	2.31041	2.96046
	2.26079	-0.0583092	1.00633	1.05038	1.86583	2.26409	3.07947

## Sheet: Fig3b - EAEC Killing ON ratios
ON%	WT	0	0.2	0.4	0.6	0.8	1	G-1
2		5.323	5.4208	5.7845	5.88474	6.17711	6.80646	7.31949												2	3	4		Ttest	100v60	v WT
3	6.64558	5.32172	5.35853	5.57171	5.80174	6.00149	6.50364	6.98046											WT			6.77456130037408	v
4	6.77456	5.49946	5.56586	5.68581	5.8724	6.13734	6.58825	6.97011											0	5.32299911436036	5.32172128227114	5.49945645856746	v			0.00158
AVER	6.71007	5.38139	5.4484	5.68067	5.85296	6.10532	6.63278	7.09002											0.2	5.42080300675523	5.3585333273462	5.56585652045004	v	0.4756		0.001632
																			0.4	5.78449923356346	5.57171220276235	5.68580966916505	v	0.05564	0.02471	0.002733
																			0.6	5.88473904528502	5.8017425262229	5.87240242451789	v	0.09123		0.02471
																			0.8	6.17711438818683	6.00149106015567	6.13734242422992	v	0.02532		0.01265
																			1	6.80645933265776	6.50363651707904	6.58824586326028	v	0.0125		0.536

## Sheet: Fig3c - Competition 3 partners
t_mid	EAEC0	sci0	retS0	H0	Ec0	WT.ret.Ec	retS.WT.Ec	Ec.WT.retS	WT.H1.Ec	H1.WT.Ec	Ec.WT.H1	sci.retS.Ec	retS.sci.Ec	Ec.sci.retS	sci.H1.Ec	H1.sci.Ec	Ec.sci.H1		sorted
0	2.59797	2.95313	6.04536	5.97198	3.60643	4.5761	8.37281	3.9408	3.34992	8.85907	5.44765	3.76738	7.75213	4.98258	3.64911	7.46372	4.76765		EAEC WT		EAEC Δsci1		Ec W3110				PAO1 ΔretS		PAO1 ΔH1
1	3.34412	3.82744	7.57709	7.4209	5.02255	4.59251	8.50774	4.07065	3.28138	8.77602	5.4947	3.62346	7.8244	4.99495	3.73438	6.78869	4.90458		ΔretS + Ec	ΔH1 + Ec	ΔretS + Ec	ΔH1 + Ec	EAEC + ΔretS	EAEC + H1	Δsci1 + ΔretS	Δsci1 + ΔH1	EAEC + Ec	Δsci1 + Ec	EAEC + Ec	Δsci1 + Ec
2	4.29558	4.56629	7.98609	8.89771	6.25655	4.16316	8.56056	4.06042	3.25275	8.97917	5.5272	3.50732	7.84273	4.95328	3.73623	6.43167	4.9724		2.38042	0.885775	0.892288	0.887732	0.278411	1.38433	1.02027	0.905075	2.27512	1.60322	1.94835	0.792197
						4.20326	8.64225	4.12328	3.61483	9.01854	5.59006	3.54912	7.9057	4.98997	3.74121	7.39805	4.95227		1.90788	1.02497	0.685003	0.945967	0.343407	1.45033	1.00734	1.00033	2.44116	1.69179	2.07229	0.647727
						4.20675	8.77248	4.11632	3.50953	8.59789	5.56975	3.55155	7.94034	4.97719	3.62027	7.27588	5.02405		1.9409	0.984814	0.740861	0.837625	0.352228	1.43909	1.01643	1.03919	2.5981	1.71819	1.95384	1.0211
	EAEC0	sci0	retS0	H0	Ec0	4.21572	8.73491	4.09076	3.28989	9.05326	5.51772	3.595	7.85933	4.99017	3.68239	7.64627	5.00361		2.0764	0.965186	0.772718	0.890441	0.324682	1.42458	1.01468	0.981531	2.43813	1.67107	1.99149	0.820343
a	0.8488	0.8066	0.9704	1.4629	1.3251														0.263808	0.0716418	0.107251	0.0542216	0.0403136	0.0353101	0.00664278	0.0690054	0.161511	0.0602229	0.0700234	0.188273
b	2.5638	2.9757	6.2325	5.9673	3.6368
					dLog	WT.ret.Ec	retS.WT.Ec	Ec.WT.retS	WT.H1.Ec	H1.WT.Ec	Ec.WT.H1	sci.retS.Ec	retS.sci.Ec	Ec.sci.retS	sci.H1.Ec	H1.sci.Ec	Ec.sci.H1	µ							Wilcox	Ttest	WT v sci1	WT v sci1 _ retS-H1
					1	2.37076	2.2056	0.229416	0.926149	1.97674	1.36658	0.981505	1.56598	1.01561	0.834873	1.02292	0.853411		EAEC WT	ΔretS + Ec	2.38042227173805	1.90787889568888	1.94090111804929	v			0.0065	0.01328
						2.39009	2.34464	0.327406	0.845402	1.91997	1.40209	0.803071	1.64046	1.02494	0.940591	0.561477	0.95674			ΔH1 + Ec	0.885775361722337	1.02496711173768	0.984814207262653	v	0.1	0.01342	0.2281	0.06994
					2	1.88426	2.39907	0.319688	0.811675	2.05883	1.42661	0.659091	1.65935	0.993497	0.942878	0.317431	1.00792		EAEC Δsci1	ΔretS + Ec	0.892287912770717	0.685003450959162	0.740861202354736	v
						1.9315	2.48325	0.367125	1.23826	2.08575	1.47405	0.710916	1.72424	1.02118	0.949056	0.978023	0.992733			ΔH1 + Ec	0.887732098613508	0.94596693135088	0.83762534578839	v	0.4	0.1896	WT v sci1	WT v sci1 _ retS-H1
					3	1.93562	2.61746	0.361873	1.1142	1.7982	1.45872	0.713929	1.75993	1.01154	0.799118	0.89451	1.0469		Ec W3110	EAEC + ΔretS	0.278411280739276	0.343406734583658	0.352227935249573	v			0.0008697	0.00051
						1.94618	2.57874	0.342583	0.855433	2.10948	1.41945	0.767794	1.67645	1.02133	0.876133	1.1477	1.03148			EAEC + H1	1.38433045416156	1.45033045729399	1.43908819012021	v	0.1	4.431e-06	0.002254	0.00184
					µ	2.0764	2.43813	0.324682	0.965186	1.99149	1.42458	0.772718	1.67107	1.01468	0.890441	0.820343	0.981531			Δsci1 + ΔretS	1.02027498627365	1.00734016103373	1.01643384755459	v
					SD	0.236532	0.15382	0.0502253	0.172195	0.11835	0.0387656	0.113776	0.0676323	0.0114137	0.0637694	0.315751	0.0701709			Δsci1 + ΔH1	0.905075439314301	1.0003275577264	1.03919133255392	v	0.7	0.4932	retS v H1	retS v H1 _ WT-sci
																			PAO1 ΔretS	EAEC + Ec	2.27512012912861	2.44115980732316	2.59810029917171	v			0.02656	0.0003964
																				Δsci1 + Ec	1.60321781572686	1.69179246438138	1.71818961760206	v	0.1	0.007907	0.01024	0.004144
						WT.ret.Ec	retS.WT.Ec	Ec.WT.retS	WT.H1.Ec	H1.WT.Ec	Ec.WT.H1	sci.retS.Ec	retS.sci.Ec	Ec.sci.retS	sci.H1.Ec	H1.sci.Ec	Ec.sci.H1		PAO1 ΔH1	EAEC + Ec	1.94835346926783	2.07228893417682	1.95384251209787	v
					1	2.38042	2.27512	0.278411	0.885775	1.94835	1.38433	0.892288	1.60322	1.02027	0.887732	0.792197	0.905075			Δsci1 + Ec	0.792196943674927	0.64772695487655	1.02110473604689	v	0.1	0.00406
					2	1.90788	2.44116	0.343407	1.02497	2.07229	1.45033	0.685003	1.69179	1.00734	0.945967	0.647727	1.00033
					3	1.9409	2.5981	0.352228	0.984814	1.95384	1.43909	0.740861	1.71819	1.01643	0.837625	1.0211	1.03919
						2.0764	2.43813	0.324682	0.965186	1.99149	1.42458	0.772718	1.67107	1.01468	0.890441	0.820343	0.981531
						0.263808	0.161511	0.0403136	0.0716418	0.0700234	0.0353101	0.107251	0.0602229	0.00664278	0.0542216	0.188273	0.0690054

[truncated: 9 more sheets: Fig3d - Compet 3 partn ON rati , S1 Fig - Heterogen Distribution, S4b Fig - Fluo Sorted cells, S4c Fig - Sort Cells T6SS Freq, S5 Fig - WT vs F2 T6SS frequ, S8a Fig - Growth rates, S8b Fig - Suicide, S8c Fig - Wax moth model, S9 Fig - Fur and Sci1 Fluo]
